# Supplementary material for: Manipulation of flowering time and branching by overexpression of the tomato transcription factor SlZFP2
Source: Plant Biotechnol J. 2016 Jun 29;14(12):2310–21. doi: 10.1111/pbi.12584 (PMC5103233; doi:10.1111/pbi.12584)
Supplement: Supplementary file 2 — Table S1 Differentially expressed genes in p35S:HA‐SlZFP2 lines and nontransgenic controls. [file PBI-14-2310-s004.xls]

## Sheet: FC>=2;N=1085
transcript_id	103expr	103Nexpr	FC103	104expr	104Nexpr	FC104	go_terms	functional_description
Solyc12g017670.1.1	0	0.0307296	0	0	0.0255825	0	GO:0006508	Ulp1 protease family C-terminal catalytic domain containing protein (AHRD V1 *-*- Q60D46_SOLDE); contains Interpro domain(s) IPR003653 Peptidase C48, SUMO/Sentrin/Ubl1
Solyc11g071580.1.1	0	0.0662306	0	0	0.0276869	0	GO:0051536,GO:0050660,GO:0055114	Aldehyde oxidase (AHRD V1 ***- Q9FV23_SOLLC); contains Interpro domain(s) IPR016208 Aldehyde oxidase/xanthine dehydrogenase
Solyc08g008240.2.1	0	0.0359852	0	0	0.0300734	0	GO:0006468	Kinase family protein (AHRD V1 ***- D7KSS6_ARALY); contains Interpro domain(s) IPR010632 Protein of unknown function DUF1221
Solyc01g087510.1.1	0	0.0413622	0	0	0.0345389	0	GO:0004675	LRR receptor-like serine/threonine-protein kinase, RLP
Solyc01g109160.2.1	0	0.0422985	0	0	0.0350912	0	GO:0009978	cytochrome P450
Solyc02g036390.1.1	0	0.055079	0	0	0.0458976	0	GO:0008270	Regulator of chromosome condensation domain-containing protein (AHRD V1 *--- D3BDN0_POLPA); contains Interpro domain(s) IPR009091 Regulator of chromosome condensation/beta-lactamase-inhibitor protein II
Solyc01g111270.2.1	0	0.0569399	0	0	0.0474349	0	GO:0005488	Armadillo/beta-catenin repeat family protein (AHRD V1 ***- D7MDH4_ARALY); contains Interpro domain(s) IPR011989 Armadillo-like helical
Solyc03g122070.1.1	0	0.0664867	0	0	0.0553084	0	GO:0008559	Uncharacterized ABC transporter ATP-binding protein/permease C9B6.09c (AHRD V1 **-- YNT9_SCHPO); contains Interpro domain(s) IPR003439 ABC transporter-like
Solyc06g072090.1.1	0	0.0671883	0	0	0.0558862	0	GO:0008559	ABC transporter G family member 11 (AHRD V1 ***- AB11G_ARATH); contains Interpro domain(s) IPR003439 ABC transporter-like
Solyc12g006950.1.1	0	0.069638	0	0	0.0579024	0	GO:0016020,GO:0016021	Sulfate transporter (AHRD V1 ***- Q0WVG5_ARATH); contains Interpro domain(s) IPR001902 Sulphate anion transporter
Solyc01g095920.2.1	0	0.0731962	0	0	0.0608284	0	GO:0008171	O-methyltransferase family 3 (AHRD V1 ***- B5ZT51_RHILW); contains Interpro domain(s) IPR009902 Protein of unknown function DUF1442
Solyc10g079220.2.1	0	0.162171	0	0	0.0664938	0	GO:0045449	Unknown Protein (AHRD V1); contains Interpro domain(s) IPR003441 No apical meristem (NAM) protein
Solyc11g063640.1.1	0	0.344836	0	0	0.070588	0	na	Unknown Protein (AHRD V1)
Solyc11g044700.1.1	0	0.0836134	0	0	0.071852	0	na	Ulp1 protease family C-terminal catalytic domain containing protein (AHRD V1 ***- Q60D46_SOLDE)
Solyc10g005300.2.1	0	0.173419	0	0	0.0719119	0	GO:0005515,GO:0004674	Serine/threonine-protein kinase (AHRD V1 **** C6ZRV0_SOYBN); contains Interpro domain(s) IPR002290 Serine/threonine protein kinase
Solyc04g011600.2.1	0	0.173813	0	0	0.0720734	0	GO:0003841	ER glycerol-phosphate acyltransferase (AHRD V1 **** B9T011_RICCO); contains Interpro domain(s) IPR002123 Phospholipid/glycerol acyltransferase
Solyc08g083450.1.1	0	0.0888414	0	0	0.0735599	0	GO:0019825	cytochrome P450
Solyc08g081090.1.1	0	0.0899771	0	0	0.0745854	0	GO:0005351	Solute carrier family 22 member 7 (AHRD V1 ***- B5X4W8_SALSA); contains Interpro domain(s) IPR016196 Major facilitator superfamily, general substrate transporter
Solyc02g032820.2.1	0	0.184147	0	0	0.0762992	0	GO:0006468,GO:0005509	Calcium-dependent protein kinase (AHRD V1 ***- Q8RW36_SOLLC); contains Interpro domain(s) IPR002290 Serine/threonine protein kinase
Solyc12g009740.1.1	0	0.174982	0	0	0.0788324	0	GO:0004675	LRR receptor-like serine/threonine-protein kinase, RLP
Solyc05g005850.2.1	0	0.19331	0	0	0.0800408	0	na	Nodulin-like protein (AHRD V1 ***- Q9FL09_ARATH)
Solyc07g047910.1.1	0	0.0970645	0	0	0.0803749	0	GO:0005515,GO:0016301	Protein kinase-like protein (AHRD V1 *-** Q8LCP0_ARATH); contains Interpro domain(s) IPR002290 Serine/threonine protein kinase
Solyc04g011980.1.1	0	0.0967641	0	0	0.0807156	0	GO:0005515,GO:0000166	Cc-nbs-lrr, resistance protein
Solyc08g080630.2.1	0	0.100468	0	0	0.0831509	0	GO:0009611	Chymotrypsin inhibitor-2 (AHRD V1 *-*- A8V413_HORSP); contains Interpro domain(s) IPR000864 Proteinase inhibitor I13, potato inhibitor I
Solyc02g080790.2.1	0	0.101	0	0	0.0835839	0	GO:0005515	Deoxyhypusine synthase (AHRD V1 ***- Q5ZN61_9ASTE); contains Interpro domain(s) IPR002773 Deoxyhypusine synthase
Solyc02g093870.2.1	0	0.0509866	0	0	0.0850273	0	GO:0015175,GO:0015172	Histidine amino acid transporter (AHRD V1 *-** Q85V22_ORYSI); contains Interpro domain(s) IPR013057 Amino acid transporter, transmembrane
Solyc09g074280.1.1	0	0.310946	0	0	0.0857422	0	GO:0003714	Ankyrin repeat-containing protein (AHRD V1 **-- D3BAQ3_POLPA); contains Interpro domain(s) IPR002110 Ankyrin
Solyc12g005440.1.1	0	0.549556	0	0	0.0908376	0	GO:0016747	Acyltransferase 1 (AHRD V1 **-- Q8GV04_CAPCH); contains Interpro domain(s) IPR003480 Transferase
Solyc04g079260.2.1	0	0.558121	0	0	0.0922296	0	GO:0045735,GO:0016298	Patatin-like protein 1 (AHRD V1 ***- Q9FZ09_TOBAC); contains Interpro domain(s) IPR002641 Patatin
Solyc06g035940.2.1	0	0.11287	0	0	0.0940361	0	GO:0043565,GO:0003700	Homeobox-leucine zipper protein PROTODERMAL FACTOR 2 (AHRD V1 **** PDF2_ARATH); contains Interpro domain(s) IPR002913 Lipid-binding START
Solyc02g087920.2.1	0	0.125981	0	0	0.103869	0	GO:0003700	NAC domain transcription factor (AHRD V1 *-** Q4U0D4_WHEAT); contains Interpro domain(s) IPR003441 No apical meristem (NAM) protein
Solyc01g068300.1.1	0	0.0639751	0	0	0.105461	0	GO:0005524	DNA repair protein (AHRD V1 **-- Q2ULH2_ASPOR); contains Interpro domain(s) IPR001650 DNA/RNA helicase, C-terminal
Solyc12g005920.1.1	0	0.0667189	0	0	0.110999	0	na	Fimbrin/plastin (AHRD V1 **-- Q17HT7_AEDAE); contains Interpro domain(s) IPR016146 Calponin-homology
Solyc12g009110.1.1	0	0.137631	0	0	0.113277	0	GO:0008171,GO:0046983	O-methyltransferase-like protein (AHRD V1 ***- Q9T003_ARATH); contains Interpro domain(s) IPR016461 O-methyltransferase, COMT, eukaryota
Solyc06g061210.2.1	0	0.0723186	0	0	0.120214	0	GO:0008417	Fucosyltransferase 7 (AHRD V1 **** B6SRP0_MAIZE); contains Interpro domain(s) IPR004938 Xyloglucan fucosyltransferase
Solyc12g009720.1.1	0	0.20249	0	0	0.123609	0	GO:0004675	LRR receptor-like serine/threonine-protein kinase, RLP
Solyc10g086490.1.1	0	0.0757108	0	0	0.125789	0	GO:0003824	Protein phosphatase 2C containing protein (AHRD V1 *-*- B6T998_MAIZE); contains Interpro domain(s) IPR015655 Protein phosphatase 2C
Solyc02g087490.1.1	0	0.490678	0	0	0.134099	0	GO:0004656	Prolyl 4-hydroxylase alpha subunit-like protein (AHRD V1 ***- Q9LSI6_ARATH); contains Interpro domain(s) IPR006620 Prolyl 4-hydroxylase, alpha subunit
Solyc01g107060.2.1	0	0.269379	0	0	0.135801	0	na	Unknown Protein (AHRD V1)
Solyc12g036710.1.1	0	0.0843065	0	0	0.138138	0	na	Uncharacterized 8.8 kDa protein in rps12-tRNA-Val intergenic region (AHRD V1 *-*- YCX1_CALFG)
Solyc00g026160.2.1	0	0.257017	0	0	0.142126	0	GO:0000293	Ferric reductase oxidase (AHRD V1 **** D6RVS5_HORVU); contains Interpro domain(s) IPR013121 Ferric reductase, NAD binding
Solyc09g089990.2.1	0	0.177492	0	0	0.145221	0	GO:0050162	Germin-like protein 5 (AHRD V1 ***- A8QK91_VITVI); contains Interpro domain(s) IPR014710 RmlC-like jelly roll fold
Solyc02g022860.1.1	0	0.0881093	0	0	0.146115	0	GO:0050660	FAD-binding domain-containing protein (AHRD V1 **-- D7MFI0_ARALY); contains Interpro domain(s) IPR006094 FAD linked oxidase, N-terminal
Solyc10g081550.1.1	0	0.176626	0	0	0.146449	0	GO:0019825	Cytochrome P450
Solyc01g095310.1.1	0	0.362851	0	0	0.148353	0	GO:0005975	Acidic chitinase (AHRD V1 **-- Q71HN4_FICAW); contains Interpro domain(s) IPR001223 Glycoside hydrolase, family 18, catalytic domain
Solyc10g087010.1.1	0	0.0912669	0	0	0.15128	0	GO:0019825	cytochrome P450
Solyc05g008850.2.1	0	0.192714	0	0	0.15732	0	GO:0003700	Auxin responsive protein (AHRD V1 *-*- B3U2A2_CUCSA); contains Interpro domain(s) IPR003311 AUX/IAA protein
Solyc02g087540.1.1	0	0.0965737	0	0	0.159949	0	GO:0016887	Cell division AAA ATPase family protein (AHRD V1 **-* B6Z265_WHEAT); contains Interpro domain(s) IPR003959 ATPase, AAA-type, core
Solyc04g057840.1.1	0	0.208112	0	0	0.169505	0	na	Cc-nbs-lrr resistance protein (AHRD V1 *-*- B9NCG6_POPTR)
Solyc01g073810.2.1	0	0.220527	0	0	0.179288	0	GO:0008270	DC1 domain containing protein (AHRD V1 **-- A8CCN1_TOBAC); contains Interpro domain(s) IPR011424 C1-like
Solyc12g035840.1.1	0	0.223975	0	0	0.181999	0	GO:0005840,GO:0016020	50S ribosomal protein L2 chloroplastic (AHRD V1 *-*- D3WBC0_9BORA); contains Interpro domain(s) IPR003557 Cytochrome c-type biogenesis protein CcmC
Solyc10g005430.2.1	0	0.469995	0	0	0.190646	0	GO:0042802	Flavoprotein wrbA (AHRD V1 ***- B6U724_MAIZE); contains Interpro domain(s) IPR010089 Flavoprotein WrbA
Solyc07g064770.1.1	0	0.242455	0	0	0.196481	0	na	Unknown Protein (AHRD V1)
Solyc08g066300.1.1	0	0.125429	0	0	0.206845	0	GO:0004675	Receptor like kinase, RLK
Solyc07g005080.1.1	0	0.129688	0	0	0.213731	0	GO:0008084,GO:0008843	Chitinase-like protein (AHRD V1 ***- O81861_ARATH); contains Interpro domain(s) IPR011583 Chitinase II
Solyc05g009110.1.1	0	0.13013	0	0	0.214445	0	GO:0005515	Os03g0731050 protein (Fragment) (AHRD V1 ***- C7IZG5_ORYSJ); contains Interpro domain(s) IPR004949 Protein of unknown function DUF266, plant
Solyc02g085380.2.1	0	0.398997	0	0	0.21908	0	na	Integral membrane protein (AHRD V1 **-- A8JE84_CHLRE); contains Interpro domain(s) IPR007462 Protein of unknown function DUF502
Solyc02g069730.2.1	0	0.276367	0	0	0.222853	0	na	UPF0497 membrane protein 15 (AHRD V1 ***- U497F_RICCO); contains Interpro domain(s) IPR006459 Uncharacterised protein family UPF0497, trans-membrane plant subgroup
Solyc10g008330.2.1	0	0.277035	0	0	0.22337	0	GO:0009607	Pollen allergen-like protein (Fragment) (AHRD V1 **-- A9XNU2_9MYRT); contains Interpro domain(s) IPR000916 Bet v I allergen
Solyc10g008260.1.1	0	0.283898	0	0	0.228674	0	GO:0003700	Helix-loop-helix DNA-binding (AHRD V1 ***- Q2HTT3_MEDTR); contains Interpro domain(s) IPR001092 Basic helix-loop-helix dimerisation region bHLH
Solyc02g085980.1.1	0	0.610631	0	0	0.234722	0	na	Unknown Protein (AHRD V1)
Solyc01g106710.1.1	0	0.294855	0	0	0.23712	0	GO:0017075	MADS box transcription factor 1 (AHRD V1 *-*- D9IFM1_ONCHC); contains Interpro domain(s) IPR002100 Transcription factor, MADS-box
Solyc02g085660.1.1	0	0.191694	0	0	0.238143	0	GO:0047209,GO:0080043	UDP-glucosyltransferase (AHRD V1 **** B8QI32_9MAGN); contains Interpro domain(s) IPR002213 UDP-glucuronosyl/UDP-glucosyltransferase
Solyc12g042590.1.1	0	0.306691	0	0	0.246214	0	GO:0045449	WRKY transcription factor (AHRD V1 ***- D8WUJ0_ARTAN); contains Interpro domain(s) IPR003657 DNA-binding WRKY
Solyc10g076380.1.1	0	0.164972	0	0	0.270457	0	GO:0003677,GO:0006355	Ethylene-responsive transcription factor 1 (AHRD V1 *-*- ERF1_ORYSJ); contains Interpro domain(s) IPR001471 Pathogenesis-related transcriptional factor and ERF, DNA-binding
Solyc02g081820.2.1	0	0.34745	0	0	0.284437	0	GO:0005515	HAD-superfamily hydrolase subfamily IA (AHRD V1 ***- Q3Z922_DEHE1); contains Interpro domain(s) IPR011949 HAD-superfamily hydrolase, subfamily IA, REG-2-like
Solyc05g012180.2.1	0	0.345646	0	0	0.285437	0	GO:0016787	Hydrolase alpha/beta fold family protein (AHRD V1 **-* D7LP51_ARALY); contains Interpro domain(s) IPR000073 Alpha/beta hydrolase fold-1
Solyc09g066360.1.1	0	0.376149	0	0	0.298955	0	GO:0016563,GO:0003700	Ethylene-responsive transcription factor 2 (AHRD V1 **** B6SSU7_MAIZE); contains Interpro domain(s) IPR001471 Pathogenesis-related transcriptional factor and ERF, DNA-binding
Solyc05g014590.2.1	0	0.961952	0	0	0.314128	0	GO:0003700	Transcription Factor (AHRD V1 **** Q84LF9_ORYSA); contains Interpro domain(s) IPR011598 Helix-loop-helix DNA-binding
Solyc04g005150.2.1	0	0.813727	0	0	0.321941	0	GO:0008152,GO:0016773	Uridine kinase (AHRD V1 ***- C3SA58_BRADI); contains Interpro domain(s) IPR000764 Uridine kinase
Solyc09g061640.1.1	0	0.0992883	0	0	0.327132	0	GO:0008270	SWIM zinc finger family protein (AHRD V1 *--- Q2R366_ORYSJ); contains Interpro domain(s) IPR006564 Zinc finger, PMZ-type
Solyc02g062090.1.1	0	0.421839	0	0	0.333076	0	na	Unknown Protein (AHRD V1)
Solyc05g051210.2.1	0	0.101357	0	0	0.335501	0	GO:0008152	Os10g0578600 protein (Fragment) (AHRD V1 **-- Q0IVC7_ORYSJ); contains Interpro domain(s) IPR013216 Methyltransferase type 11
Solyc12g038810.1.1	0	0.220667	0	0	0.347498	0	na	Protein kinase like protein (AHRD V1 *-*- Q9SZM7_ARATH)
Solyc12g005820.1.1	0	0.462715	0	0	0.363225	0	na	Genomic DNA chromosome 3 P1 clone MSD21 (AHRD V1 ***- Q9LSZ3_ARATH)
Solyc01g009410.2.1	0	0.306146	0	0	0.377091	0	GO:0004601	Peroxidase 57 (AHRD V1 **** D7LXN0_ARALY); contains Interpro domain(s) IPR002016 Haem peroxidase, plant/fungal/bacterial
Solyc06g005820.2.1	0	0.247695	0	0	0.401146	0	GO:0015089	Copper transporter (AHRD V1 **** A9PEN3_POPTR); contains Interpro domain(s) IPR007274 Ctr copper transporter
Solyc08g081970.2.1	0	0.509712	0	0	0.41231	0	GO:0005160	Arabinogalactan peptide 22 (AHRD V1 --*- AGP22_ARATH); contains Interpro domain(s) IPR009424 Protein of unknown function DUF1070
Solyc02g063470.1.1	0	0.341751	0	0	0.419835	0	na	Dopamine beta-monooxygenase (AHRD V1 *--- B6SK92_MAIZE); contains Interpro domain(s) IPR006593 Cytochrome b561/ferric reductase transmembrane
Solyc09g007040.1.1	0	0.115837	0	0	0.434186	0	GO:0004519,GO:0008116	Pentatricopeptide repeat-containing protein (AHRD V1 ***- D7LUH3_ARALY); contains Interpro domain(s) IPR002885 Pentatricopeptide repeat
Solyc10g050570.1.1	0	1.13089	0	0	0.437464	0	na	Unknown Protein (AHRD V1)
Solyc03g019740.1.1	0	0.273727	0	0	0.441618	0	na	Unknown Protein (AHRD V1)
Solyc12g036130.1.1	0	0.281804	0	0	0.454113	0	GO:0016021	Multidrug resistance protein ABC transporter family (AHRD V1 **-- B9I191_POPTR); contains Interpro domain(s) IPR001140 ABC transporter, transmembrane region
Solyc07g054340.1.1	0	0.292596	0	0	0.470763	0	na	Unknown Protein (AHRD V1)
Solyc00g023710.1.1	0	0.269859	0	0	0.490078	0	na	Unknown Protein (AHRD V1)
Solyc11g069640.1.1	0	0.206985	0	0	0.505843	0	GO:0006730	Carbonic anhydrase family protein (AHRD V1 ***- D7KHY6_ARALY); contains Interpro domain(s) IPR018340 Carbonic anhydrase, CAH1-like
Solyc02g064570.1.1	0	0.655482	0	0	0.524621	0	na	Unknown Protein (AHRD V1); contains Interpro domain(s) IPR008889 VQ
Solyc01g110910.2.1	0	3.19315	0	0	0.592826	0	na	Unknown Protein (AHRD V1)
Solyc01g067200.1.1	0	0.379889	0	0	0.603531	0	GO:0031461	Cullin 1-like protein C (AHRD V1 ***- A0ELU7_PETIN); contains Interpro domain(s) IPR001373 Cullin, N-terminal
Solyc07g061890.1.1	0	0.417232	0	0	0.659311	0	na	Unknown Protein (AHRD V1)
Solyc06g035810.1.1	0	1.97862	0	0	0.722599	0	na	Dehydration-responsive family protein (AHRD V1 **-- D7M5L0_ARALY); contains Interpro domain(s) IPR004159 Protein of unknown function DUF248, methyltransferase putative
Solyc04g011480.2.1	0	0.472249	0	0	0.740411	0	na	UPF0497 membrane protein 17 (AHRD V1 ***- U497H_RICCO); contains Interpro domain(s) IPR006459 Uncharacterised protein family UPF0497, trans-membrane plant subgroup
Solyc02g070750.1.1	0	0.464807	0	0	0.763146	0	GO:0006952,GO:0006915	Cc-nbs, resistance protein fragment
Solyc02g086950.1.1	0	0.582692	0	0	0.899439	0	GO:0008270	Ring H2 finger protein (AHRD V1 *-*- D9ZHD8_HYPPE); contains Interpro domain(s) IPR018957 Zinc finger, C3HC4 RING-type
Solyc09g062960.2.1	0	2.58047	0	0	0.908644	0	na	Unknown Protein (AHRD V1)
Solyc02g080050.1.1	0	0.6388	0	0	0.95282	0	na	Cysteine-rich receptor-like protein kinase (AHRD V1 ***- C6ZRS1_SOYBN); contains Interpro domain(s) IPR002902 Protein of unknown function DUF26
Solyc07g014620.1.1	0	0.652333	0	0	0.997207	0	GO:0005516	Auxin-induced SAUR-like protein (AHRD V1 **-- Q8S349_CAPAN); contains Interpro domain(s) IPR003676 Auxin responsive SAUR protein
Solyc06g017920.1.1	0	1.50897	0	0	1.03748	0	na	Unknown Protein (AHRD V1)
Solyc12g009850.1.1	0	1.62335	0	0	1.10296	0	na	Unknown Protein (AHRD V1)
Solyc02g077870.1.1	0	0.770744	0	0	1.15918	0	na	Unknown Protein (AHRD V1)
Solyc03g114190.1.1	0	0.803121	0	0	1.20256	0	GO:0008270	RING finger protein (AHRD V1 *-*- C6EUD3_SOYBN); contains Interpro domain(s) IPR018957 Zinc finger, C3HC4 RING-type
Solyc10g012130.1.1	0	1.82533	0	0	1.2158	0	GO:0005516,GO:0005319	Non-specific lipid-transfer protein (AHRD V1 **** A9NJW5_PICSI); contains Interpro domain(s) IPR013770 Plant lipid transfer protein and hydrophobic protein, helical
Solyc10g079940.1.1	0	5.47598	0	0	1.2158	0	na	Unknown Protein (AHRD V1)
Solyc06g007820.1.1	0	2.10593	0	0	1.22869	0	GO:0003723,GO:0008270	Pentatricopeptide repeat-containing protein (AHRD V1 ***- D7L1Q4_ARALY); contains Interpro domain(s) IPR002885 Pentatricopeptide repeat
Solyc11g011600.1.1	0	0.838312	0	0	1.2493	0	na	GRAM-containing/ABA-responsive protein (Fragment) (AHRD V1 **-- C6FBP1_PSEMZ)
Solyc00g023570.1.1	0	1.98503	0	0	1.3027	0	na	Unknown Protein (AHRD V1)
Solyc10g049860.1.1	0	2.27299	0	0	1.45485	0	na	Unknown Protein (AHRD V1)
Solyc03g059410.1.1	0	2.38479	0	0	1.51247	0	na	Unknown Protein (AHRD V1)
Solyc01g079270.1.1	0	1.07093	0	0	1.54831	0	GO:0045449	Unknown Protein (AHRD V1); contains Interpro domain(s) IPR001092 Basic helix-loop-helix dimerisation region bHLH
Solyc09g075380.1.1	0	0.740866	0	0	1.67821	0	na	Unknown Protein (AHRD V1)
Solyc10g051250.1.1	0	2.7813	0	0	1.71093	0	na	Lrr, resistance protein fragment
Solyc04g072320.1.1	0	3.95395	0	0	1.85054	0	na	Unknown Protein (AHRD V1)
Solyc08g068660.1.1	0	3.50557	0	0	2.05325	0	na	Histidine decarboxylase (AHRD V1 ***- Q9MA74_ARATH)
Solyc09g007980.1.1	0	3.50557	0	0	2.05325	0	na	Unknown Protein (AHRD V1)
Solyc06g065220.1.1	0	3.73497	0	0	2.15705	0	GO:0005516	Auxin-induced SAUR-like protein (AHRD V1 ***- Q8S349_CAPAN); contains Interpro domain(s) IPR003676 Auxin responsive SAUR protein
Solyc11g017320.1.1	0	3.37251	0	0	2.27695	0	na	Pentatricopeptide repeat-containing protein At3g22150, chloroplastic (AHRD V1 *-*- PP246_ARATH)
Solyc03g095370.2.1	0	4.14783	0	0	2.70052	0	na	Unknown Protein (AHRD V1)
Solyc04g006950.2.1	0	4.33931	0	0	2.80177	0	na	Unknown Protein (AHRD V1)
Solyc09g014370.2.1	0	3.07253	0	0	2.82918	0	na	Unknown Protein (AHRD V1)
Solyc08g016220.1.1	0	3.10263	0	0	2.95525	0	GO:0006499	LRR protein WM1.7 (AHRD V1 *-*- Q6QM07_AEGTA)
Solyc01g057100.1.1	0	6.29913	0	0	3.21103	0	na	DNA-directed RNA polymerase subunit beta&apos&apos (AHRD V1 ***- A9XW40_9MAGN)
Solyc05g010110.1.1	0	0.018648	0	0	3.82729	0	na	Unknown Protein (AHRD V1)
Solyc08g065230.1.1	0	3.02204	0	0	3.98522	0	na	Enhanced disease resistance 1 (AHRD V1 ***- B2BDU1_ARALY)
Solyc01g089930.1.1	0	9.194	0	0	4.25244	0	GO:0009231,GO:0055114	Riboflavin biosynthesis protein RibD (AHRD V1 *--- B7KDE3_CYAP7); contains Interpro domain(s) IPR002734 Bacterial bifunctional deaminase-reductase, C-terminal
Solyc03g059400.1.1	0	18.388	0	0	4.25244	0	na	Sister chromatid cohesion 2 (AHRD V1 ***- A5HEI1_ARATH)
Solyc01g107500.2.1	0	0.898269	0	0	5.84523	0	na	Unknown Protein (AHRD V1)
Solyc10g007580.1.1	0	16.2321	0	0	6.52927	0	na	Tobacco rattle virus-induced protein variant 2 (AHRD V1 **-- Q5PXT0_ARATH); contains Interpro domain(s) IPR008889 VQ
Solyc02g078740.2.1	0	8.59137	0	0	16.1772	0	na	Unknown Protein (AHRD V1)
Solyc07g041790.1.1	0	44.3418	0	0	16.8321	0	na	Spliceosome-associated protein (Fragment) (AHRD V1 ***- D0UP96_9MAXI)
Solyc06g083290.1.1	0	79.9038	0	0	35.5775	0	na	Ninja-family protein 2 (AHRD V1 ***- NNJA2_WHEAT); contains Interpro domain(s) IPR012463 Protein of unknown function DUF1675
Solyc01g011180.1.1	0	71.012	0	0	37.8465	0	na	Unknown Protein (AHRD V1)
Solyc01g011190.1.1	0	71.012	0	0	37.8465	0	na	Unknown Protein (AHRD V1)
Solyc12g005540.1.1	0	89.7543	0	0	41.4955	0	na	BED finger-nbs-lrr resistance protein (AHRD V1 ***- B9N1L8_POPTR)
Solyc09g074700.1.1	0	441.563	0	0	403.573	0	na	Homeobox protein LUMINIDEPENDENS (AHRD V1 **-- LUMI_ARATH)
Solyc06g069060.1.1	0	634.871	0	0	487.82	0	na	Unknown Protein (AHRD V1)
Solyc08g080230.1.1	0	1460.22	0	0	567.521	0	na	Unknown Protein (AHRD V1)
Solyc11g013340.1.1	0	1386.3	0	0	1110.28	0	na	Unknown Protein (AHRD V1)
Solyc11g020210.1.1	0	1673.75	0	0	1346.99	0	na	Unknown Protein (AHRD V1)
Solyc10g074960.1.1	0	4098.92	0	0	1656.22	0	na	Unknown Protein (AHRD V1)
Solyc05g010030.2.1	20.3658	383.268	0.0531372	0	48.1888	0	na	Unknown Protein (AHRD V1)
Solyc11g072930.1.1	0.0766027	1.37368	0.0557646	0	0.760693	0	GO:0004672,GO:0005515	LRR receptor-like serine/threonine-protein kinase, RLP
Solyc09g082340.2.1	0.33466	5.86103	0.0570992	0	0.0554039	0	GO:0045735	Vicilin-like protein (Fragment) (AHRD V1 **-- Q9SEW4_9ROSI); contains Interpro domain(s) IPR014710 RmlC-like jelly roll fold
Solyc05g047700.1.1	0.0346415	0.377692	0.0917189	0	0.114808	0	GO:0006952,GO:0006915	Cc-nbs-lrr, resistance protein
Solyc02g071970.1.1	0.347912	3.22649	0.10783	0	0.571307	0	na	Unknown Protein (AHRD V1)
Solyc11g040300.1.1	91.4608	792.015	0.115479	0	116.636	0	na	Unknown Protein (AHRD V1)
Solyc02g079290.2.1	0.201673	1.42826	0.141202	0	0.665141	0	GO:0008429	SELF PRUNING 2G
Solyc11g008600.1.1	0.819109	5.3831	0.152163	0	2.65306	0	na	Genomic DNA chromosome 5 P1 clone MUA2 (AHRD V1 ***- Q9FKM0_ARATH)
Solyc00g019990.1.1	25.7778	168.821	0.152693	0	22.5162	0	na	Unknown Protein (AHRD V1)
Solyc08g077810.1.1	0.137008	0.874188	0.156726	0	0.704568	0	GO:0016020	Cationic amino acid transporter (AHRD V1 ***- B9HVV3_POPTR); contains Interpro domain(s) IPR015606 Cationic amino acid transporter
Solyc12g010280.1.1	105.275	662.345	0.158943	0	134.524	0	na	Unknown Protein (AHRD V1)
Solyc03g007950.2.1	0.0741565	0.44314	0.167343	0	0.0613711	0	GO:0005975	Glycoside hydrolase family 28 protein/polygalacturonase family protein (AHRD V1 **-- Q1PF10_ARATH); contains Interpro domain(s) IPR012334 Pectin lyase fold
Solyc06g068590.2.1	0.0564258	0.280381	0.201247	0	0.0467215	0	GO:0006468	Serine/threonine protein kinase (AHRD V1 *-*- Q16PN5_AEDAE); contains Interpro domain(s) IPR002290 Serine/threonine protein kinase
Solyc01g014160.1.1	0.136388	0.605709	0.225171	0	0.186446	0	GO:0004675	LRR receptor-like serine/threonine-protein kinase, RLP
Solyc10g074760.1.1	23.2977	99.9895	0.233001	0	19.4293	0	na	Unknown Protein (AHRD V1)
Solyc02g043850.1.1	0.567115	2.4041	0.235895	0	0.46268	0	GO:0046983	HAT family dimerisation domain containing protein (AHRD V1 ***- Q2QPA8_ORYSJ); contains Interpro domain(s) IPR008906 HAT dimerisation
Solyc01g066200.1.1	4.93753	20.641	0.23921	0	17.1488	0	na	Unknown Protein (AHRD V1)
Solyc09g005460.1.1	0.104252	0.425541	0.244987	0	0.0431013	0	GO:0016765,GO:0003824	3-phosphoshikimate 1-carboxyvinyltransferase (AHRD V1 *-*- Q6E6L4_CONCD); contains Interpro domain(s) IPR001986 3-phosphoshikimate 1-carboxyvinyltransferase, core
Solyc02g014250.1.1	105.317	399.519	0.263609	0	35.5775	0	na	Blight resistance protein (AHRD V1 ***- D2Y392_CAPAN)
Solyc01g017860.2.1	26.4475	98.9381	0.267314	0	18.5265	0	na	Unknown Protein (AHRD V1)
Solyc11g020550.1.1	11.6174	41.7199	0.278462	0	7.99597	0	na	Unknown Protein (AHRD V1)
Solyc00g010530.1.1	3289.12	11406.4	0.288357	0	155.11	0	na	Unknown Protein (AHRD V1)
Solyc05g013800.1.1	22.3326	77.2162	0.289222	0	41.6365	0	na	Unknown Protein (AHRD V1)
Solyc09g059280.1.1	227.722	769.418	0.295967	0	547.21	0	GO:0003677,GO:0000786	Histone H3 (AHRD V1 ***- D6PYM8_ORYSI); contains Interpro domain(s) IPR000164 Histone H3
Solyc03g063370.2.1	3.14334	10.5949	0.296684	0	2.52013	0	na	Pentatricopeptide repeat-containing protein At5g39350 (AHRD V1 ***- PP405_ARATH)
Solyc07g056640.1.1	268.475	866.041	0.310003	0	1577.47	0	na	Unknown Protein (AHRD V1)
Solyc11g021070.1.1	0.464934	1.45882	0.318706	0	0.855994	0	GO:0009507	Ycf2 (AHRD V1 ***- D2KLP5_OLEEU); contains Interpro domain(s) IPR008543 Chloroplast Ycf2
Solyc12g042560.1.1	0.314037	0.966636	0.324876	0	0.516185	0	GO:0005524	heat shock protein (AHRD V1 *-*- B2D2G5_CAPSN); contains Interpro domain(s) IPR013126 Heat shock protein 70
Solyc05g024230.1.1	105.787	324.641	0.325858	0	6.52927	0	na	Unknown Protein (AHRD V1)
Solyc03g043860.2.1	0.233747	0.712295	0.32816	0	0.192552	0	GO:0019177,GO:0008413	Nudix hydrolase 1 (AtNUDT1) (NADH pyrophosphatase) (DHNTP pyrophosphohydrolase) (Dihydroneopterin triphosphate pyrophosphohydrolase) (AHRD V1 **** D3V848_XENBS); contains Interpro domain(s) IPR000086 NUDIX hydrolase domain
Solyc03g058510.2.1	2151.52	6555.04	0.328224	0	2216.53	0	na	Unknown Protein (AHRD V1)
Solyc08g067170.1.1	0.346734	1.04871	0.330629	0	0.429191	0	GO:0005488	U-box domain-containing protein 11 (AHRD V1 **-- PUB11_ARATH); contains Interpro domain(s) IPR011989 Armadillo-like helical
Solyc03g025350.2.1	0.125424	0.377114	0.332589	0	0.20729	0	GO:0016021	Citrate transporter family protein (AHRD V1 ***- B6U1G3_MAIZE); contains Interpro domain(s) IPR004680 Divalent ion symporter
Solyc12g040740.1.1	0.102053	0.305965	0.333545	0	0.0843897	0	GO:0004675	LRR receptor-like serine/threonine-protein kinase, RLP
Solyc01g107050.2.1	0.207437	0.603632	0.343648	0	0.51303	0	GO:0016747	N-hydroxycinnamoyl/benzoyltransferase 4 (AHRD V1 **-- Q00M86_SOYBN); contains Interpro domain(s) IPR003480 Transferase
Solyc07g052800.1.1	0.203179	0.57417	0.353866	0	0.277563	0	GO:0006915	Nbs, resistance protein fragment
Solyc02g062980.2.1	2.56428	6.34088	0.404404	0	3.79557	0	na	Anthocyanidin 3-O-glucosyltransferase 5 (AHRD V1 ***- UFOG5_MANES)
Solyc02g011710.1.1	1.15732	2.74086	0.422247	0	2.12769	0	GO:0055114	NADH dehydrogenase subunit (Fragment) (AHRD V1 ***- Q8HSD7_9SOLN); contains Interpro domain(s) IPR001750 NADH:ubiquinone/plastoquinone oxidoreductase
Solyc01g095940.2.1	1.0923	2.56298	0.426184	0	0.304323	0	na	O-acyltransferase WSD1 (AHRD V1 **-- WSD1_ARATH); contains Interpro domain(s) IPR009721 Protein of unknown function DUF1298
Solyc05g023970.1.1	3.01672	7.01377	0.430114	0	1.17603	0	na	Transport membrane protein (Fragment) (AHRD V1 **-- D7RMX4_SILLA)
Solyc03g115260.1.1	54.7725	126.819	0.431895	0	130.662	0	na	Unknown Protein (AHRD V1)
Solyc11g012530.1.1	39.0476	89.7543	0.43505	0	165.982	0	na	Unknown Protein (AHRD V1)
Solyc12g077660.1.1	123.62	284.048	0.435208	0	75.693	0	GO:0005634	Set protein (AHRD V1 ***- B0BMV1_RAT); contains Interpro domain(s) IPR002164 Nucleosome assembly protein (NAP)
Solyc12g019710.1.1	209807	481264	0.43595	0	188182	0	na	Unknown Protein (AHRD V1)
Solyc06g063400.2.1	67.1734	153.051	0.438896	0	83.4064	0	na	Wound-induced basic protein (AHRD V1 ***- PR4_PHAVU); contains Interpro domain(s) IPR012643 Wound-inducible basic
Solyc12g096260.1.1	0.938142	2.08475	0.450002	0	0.756222	0	GO:0005262	Ankyrin repeat domain protein (AHRD V1 ***- Q73HK7_WOLPM); contains Interpro domain(s) IPR002110 Ankyrin
Solyc07g020780.1.1	28.5394	63.2779	0.451017	0	26.1755	0	na	Unknown Protein (AHRD V1)
Solyc04g064950.1.1	46.5954	99.9895	0.466003	0	19.4293	0	na	Filament-like plant protein 4 (AHRD V1 ***- FPP4_ARATH); contains Interpro domain(s) IPR008587 Protein of unknown function DUF869, plant
Solyc03g121190.2.1	1.21747	2.59456	0.469239	0	0.992072	0	na	Unknown Protein (AHRD V1)
Solyc01g098540.2.1	0.402136	0.834464	0.481909	0	0.659311	0	na	Unknown Protein (AHRD V1)
Solyc09g061730.1.1	1.20641	2.50339	0.481911	0	0.329655	0	na	Genomic DNA chromosome 3 TAC clone K7P8 (AHRD V1 ***- Q9LRY4_ARATH)
Solyc01g007820.1.1	19.0445	39.2549	0.48515	0	14.6542	0	na	Unknown Protein (AHRD V1)
Solyc07g052560.1.1	1.03444	2.13099	0.485427	0	0.566267	0	na	Pheromone shutdown protein (TraB) (AHRD V1 ***- O29916_ARCFU); contains Interpro domain(s) IPR002816 Pheromone shutdown-related, TraB
Solyc03g006750.1.1	0.27019	0.551405	0.490003	0	0.667016	0	GO:0006952,GO:0006915	Nbs, resistance protein fragment
Solyc08g078180.1.1	0.26285	0.535933	0.490453	0	0.432689	0	GO:0016563,GO:0003700	Ethylene-responsive transcription factor 1A (AHRD V1 **** A9P6A4_MEDTR); contains Interpro domain(s) IPR001471 Pathogenesis-related transcriptional factor and ERF, DNA-binding
Solyc06g062720.1.1	0.226012	0.458707	0.492715	0	0.186222	0	GO:0003676,GO:0000166	Likely RNA binding protein (AHRD V1 *-*- Q5ANB5_CANAL); contains Interpro domain(s) IPR012677 Nucleotide-binding, alpha-beta plait
Solyc11g020750.1.1	0.186751	0.377182	0.495122	0	0.308098	0	GO:0008026	ATP-dependent DNA helicase MPH1 (AHRD V1 ***- C5JQI1_AJEDS); contains Interpro domain(s) IPR011545 DNA/RNA helicase, DEAD/DEAH box type, N-terminal
Solyc11g063540.1.1	0.18065	0.364583	0.495498	0	0.149042	0	na	RNA-dependent RNA polymerase (AHRD V1 ***- Q18L80_9VIRU); contains Interpro domain(s) IPR008686 RNA-dependent RNA polymerase, mitoviral
Solyc08g007150.1.1	0.333297	0.671488	0.496356	0	0.137546	0	GO:0004601	Peroxidase 65 (AHRD V1 **** C7E9R8_BRACM); contains Interpro domain(s) IPR002016 Haem peroxidase, plant/fungal/bacterial
Solyc04g077260.2.1	0.156538	0.314981	0.496976	0	0.258479	0	GO:0003700	MYB transcription factor (AHRD V1 *-** Q9T066_ARATH); contains Interpro domain(s) IPR015495 Myb transcription factor
Solyc12g011070.1.1	0.151632	0.304924	0.497278	0	0.250413	0	GO:0015369	Calcium/proton exchanger (AHRD V1 **** C4JVH2_UNCRE); contains Interpro domain(s) IPR004798 Calcium/proton exchanger superfamily
Solyc01g068550.2.1	0.287851	0.578304	0.49775	0	0.11887	0	GO:0008171,GO:0046983	O-methyltransferase (AHRD V1 ***- A5HJZ9_VITVI); contains Interpro domain(s) IPR016461 O-methyltransferase, COMT, eukaryota
Solyc02g082310.1.1	0.125969	0.252517	0.498854	0	0.104093	0	GO:0006468	Receptor-like kinase (AHRD V1 *-*- A7VM55_9VIRI); contains Interpro domain(s) IPR002290 Serine/threonine protein kinase
Solyc06g074340.2.1	0.120105	0.240589	0.499212	0	0.19853	0	GO:0016787	Hydrolase alpha/beta fold family protein (AHRD V1 **** D7LIQ3_ARALY)
Solyc12g009910.1.1	0.11614	0.232535	0.499452	0	0.287998	0	GO:0008152	UDP-glucosyltransferase HvUGT5876 (AHRD V1 ***- D3WYW1_HORVD); contains Interpro domain(s) IPR002213 UDP-glucuronosyl/UDP-glucosyltransferase
Solyc02g065090.2.1	0	2.61589	0	0.076064	3.87015	0.019654	GO:0004620	Patatin-like protein 3 (AHRD V1 ***- Q9FZ08_TOBAC); contains Interpro domain(s) IPR002641 Patatin
Solyc12g096600.1.1	2.49044	6.03913	0.412384	0.337941	6.46255	0.0522922	GO:0005975	Poly(ADP-ribose) glycohydrolase (AHRD V1 *-*- Q0ZCE0_POPTR); contains Interpro domain(s) IPR007724 Poly(ADP-ribose) glycohydrolase
Solyc09g082460.2.1	0.53128	4.88718	0.108709	0.43186	7.46787	0.0578291	GO:0008898	Homocysteine s-methyltransferase (AHRD V1 **** B9HUS6_POPTR); contains Interpro domain(s) IPR003726 Homocysteine S-methyltransferase
Solyc03g117160.2.1	2.60423	6.69665	0.388885	0.708033	11.2275	0.0630624	na	Unknown Protein (AHRD V1)
Solyc11g005860.1.1	0.06823	0.203715	0.334929	0.0184836	0.265124	0.0697168	GO:0008152,GO:0030170	Cysteine desulfurase (AHRD V1 **-- A4A4I5_9GAMM); contains Interpro domain(s) IPR000192 Aminotransferase, class V/Cysteine desulfurase
Solyc01g009240.2.1	0	0.297871	0	0.0486952	0.694537	0.0701117	GO:0005975	Beta-D-glucosidase (AHRD V1 ***- O82074_TROMA); contains Interpro domain(s) IPR001764 Glycoside hydrolase, family 3, N-terminal
Solyc04g007680.2.1	0	0.892983	0	0.349198	4.9182	0.0710012	GO:0009607	Major latex-like protein (AHRD V1 **-- B5THI3_PANGI); contains Interpro domain(s) IPR000916 Bet v I allergen
Solyc01g006640.1.1	0.0346764	0.120043	0.288866	0.042261	0.546161	0.0773783	GO:0008152,GO:0016740,GO:0031177,GO:0048037,GO:0000036,GO:0016491,GO:0055114	AMP-dependent synthetase and ligase (AHRD V1 *--- B2J012_NOSP7); contains Interpro domain(s) IPR011614 Catalase, N-terminal
Solyc02g084850.2.1	963.304	2940.38	0.327612	10.8155	137.691	0.0785491	GO:0009415	Unknown Protein (AHRD V1); contains Interpro domain(s) IPR000167 Dehydrin
Solyc04g077380.2.1	0.0830857	0.167382	0.496384	0.0675591	0.822927	0.0820961	GO:0005529,GO:0006468	Receptor protein kinase (AHRD V1 *-*- Q40096_IPOTF); contains Interpro domain(s) IPR001480 Curculin-like (mannose-binding) lectin
Solyc02g062660.2.1	0	10.9674	0	1.36215	15.2487	0.0893289	GO:0055114	Laccase (AHRD V1 ***- Q9AUI0_PINTA); contains Interpro domain(s) IPR011707 Multicopper oxidase, type 3
Solyc08g006770.2.1	1.67707	6.07758	0.275944	0.340807	3.5534	0.0959101	GO:0045431	Anthocyanidin synthase (Fragment) (AHRD V1 **-* P93120_DIACA); contains Interpro domain(s) IPR005123 Oxoglutarate and iron-dependent oxygenase
Solyc10g076500.1.1	0.0512458	0.203584	0.251718	0.0416439	0.424387	0.0981272	GO:0016301	LRR receptor-like serine/threonine-protein kinase, RLP
Solyc01g094110.2.1	0	0.454014	0	0.0921969	0.937561	0.098337	GO:0008270,GO:0005507	Legumin 11S-globulin (AHRD V1 **-- Q39770_GINBI); contains Interpro domain(s) IPR011051 Cupin, RmlC-type
Solyc09g074730.1.1	0.643744	1.65289	0.389466	0.261937	2.64472	0.0990415	na	Zinc finger CCCH domain-containing protein 6 (AHRD V1 **-- C3H6_ARATH)
Solyc03g094020.2.1	0.761455	9.44903	0.0805855	2.55242	25.187	0.101339	GO:0005975	Alpha-glucosidase-like (AHRD V1 ***- Q5NBJ1_ORYSJ); contains Interpro domain(s) IPR000322 Glycoside hydrolase, family 31
Solyc04g078960.1.1	317.191	978.554	0.324143	261.547	2548.26	0.102637	na	Unknown Protein (AHRD V1)
Solyc04g078800.2.1	0.187012	1.68027	0.111299	0.152005	1.46948	0.103441	GO:0006629	Lipase class 3-like (AHRD V1 ***- Q6Z307_ORYSJ); contains Interpro domain(s) IPR002921 Lipase, class 3
Solyc01g106110.2.1	0	2.19122	0	0.309381	2.8152	0.109897	na	Unknown Protein (AHRD V1)
Solyc10g006250.2.1	0.26852	0.814477	0.329684	0.499169	4.51949	0.110448	na	Swap (Suppressor-of-White-APricot)/surp domain-containing protein (AHRD V1 ***- D7MUZ7_ARALY); contains Interpro domain(s) IPR019147 Splicing factor, suppressor of white apricot
Solyc00g102400.2.1	0.0947321	0.276199	0.342985	0.0267999	0.237355	0.112911	GO:0006952,GO:0006915	Cc-nbs-lrr, resistance protein
Solyc08g005480.2.1	0	1.35591	0	0.863111	7.24835	0.119077	na	Unknown Protein (AHRD V1)
Solyc03g098010.2.1	2.18412	4.63727	0.470993	0.313342	2.54781	0.122985	GO:0004722	Acid phosphatase (AHRD V1 **** B9XQU4_9BACT); contains Interpro domain(s) IPR004843 Metallophosphoesterase
Solyc02g064590.1.1	0.197219	0.448697	0.439537	0.0801951	0.650537	0.123275	na	Integrator complex subunit 7 (AHRD V1 *--- INT7_CHICK)
Solyc00g294230.1.1	1.03444	2.72857	0.379114	0.14032	1.13647	0.12347	GO:0031224	Tir-nbs, resistance protein fragment
Solyc01g081420.1.1	0.877994	1.79687	0.488624	0.238132	1.92541	0.123679	na	Os04g0218600 protein (Fragment) (AHRD V1 *-*- Q0JER2_ORYSJ)
Solyc08g014170.1.1	0	158.846	0	65.7828	525.185	0.125256	na	Unknown Protein (AHRD V1)
Solyc10g024290.1.1	1.06689	3.60233	0.296167	0.869141	6.83571	0.127147	na	Lon protease homolog (AHRD V1 *-*- A3BNM4_ORYSJ)
Solyc06g072460.1.1	1.77635	4.93693	0.359809	0.666539	5.19241	0.128368	GO:0019992,GO:0020037	CHP-rich zinc finger protein-like (AHRD V1 *--- Q8H5Y9_ORYSJ); contains Interpro domain(s) IPR011424 C1-like
Solyc10g047460.1.1	878.454	1956.39	0.449018	148.659	1111.91	0.133697	GO:0055114	NADH-quinone oxidoreductase subunit D (AHRD V1 ***- C4YU74_9RICK); contains Interpro domain(s) IPR001135 NADH-quinone oxidoreductase, subunit D
Solyc06g069670.2.1	0.0397127	0.118159	0.336095	0.0322697	0.230291	0.140126	GO:0030036	Formin 2A (AHRD V1 *-*- C7BGM8_PHYPA); contains Interpro domain(s) IPR015425 Actin-binding FH2
Solyc01g087380.2.1	0.474735	1.11469	0.42589	0.128667	0.914495	0.140697	na	Histone-lysine N-methyltransferase MLL (AHRD V1 *--- MLL1_HUMAN); contains Interpro domain(s) IPR019787 Zinc finger, PHD-finger
Solyc11g068620.1.1	1.34041	4.07938	0.328582	1.45367	10.3088	0.141013	GO:0045449	NAC-domain protein (AHRD V1 ***- Q9SXQ0_TOBAC); contains Interpro domain(s) IPR003441 No apical meristem (NAM) protein
Solyc12g027600.1.1	0.226012	0.458707	0.492715	0.367668	2.60711	0.141025	na	Nuclear transport receptor exportin 4 (Importin beta superfamily) (ISS) (Fragment) (AHRD V1 *-*- Q00UW3_OSTTA)
Solyc01g060160.1.1	0	0.220008	0	0.0104921	0.0738311	0.142109	na	Unknown Protein (AHRD V1)
Solyc02g094860.1.1	0.150135	0.526521	0.285145	0.183029	1.24328	0.147215	GO:0008395,GO:0019825	cytochrome P450
Solyc04g012010.2.1	0.184247	0.548622	0.335836	0.0748602	0.495967	0.150938	GO:0006952,GO:0006915	Cc-nbs-lrr, resistance protein
Solyc06g074420.1.1	0.68029	1.94129	0.350432	0.631953	4.09912	0.154168	GO:0019825	Cytochrome P450
Solyc06g007970.2.1	12.5346	56.4024	0.222235	9.10508	58.0729	0.156787	GO:0005488	Male sterility 5 family protein (Fragment) (AHRD V1 *--- B1Q393_BRAOT); contains Interpro domain(s) IPR011990 Tetratricopeptide-like helical
Solyc04g008140.1.1	0	0.067999	0	0.0139369	0.08882	0.156912	GO:0006952,GO:0006915	Cc-nbs-lrr, resistance protein
Solyc12g039070.1.1	1.72891	4.26985	0.404911	1.02237	6.35833	0.160792	GO:0004064	Strictosidine synthase family protein (AHRD V1 ***- D7LVM7_ARALY); contains Interpro domain(s) IPR004141 Strictosidine synthase
Solyc08g014330.2.1	0.0951819	0.236226	0.402927	0.0386731	0.236497	0.163525	GO:0005515,GO:0008131	Primary amine oxidase (AHRD V1 **** B4WL51_9SYNE); contains Interpro domain(s) IPR000269 Copper amine oxidase
Solyc04g080110.2.1	0.307386	1.9065	0.161231	0.25013	1.52868	0.163625	na	APO protein 4, mitochondrial (AHRD V1 ***- APO4_ARATH); contains Interpro domain(s) IPR008512 Protein of unknown function DUF794, plant
Solyc12g100100.1.1	0	0.112833	0	0.0611063	0.372846	0.163892	na	Extensin-like protein Ext1 (AHRD V1 ***- Q8VWM5_SOLLC)
Solyc12g005450.1.1	0	0.303712	0	0.122805	0.748321	0.164107	GO:0006468	Receptor-like protein kinase At3g21340 (AHRD V1 ***- RLK6_ARATH); contains Interpro domain(s) IPR002290 Serine/threonine protein kinase
Solyc02g090140.1.1	0.358288	0.806898	0.444031	0.13233	0.782669	0.169075	na	Unknown Protein (AHRD V1)
Solyc02g032390.1.1	0	3.79407	0	0.589227	3.41542	0.17252	na	Unknown Protein (AHRD V1)
Solyc06g072640.1.1	0.198229	0.400935	0.494417	0.483638	2.77886	0.174042	GO:0016021	MtN3-like protein (AHRD V1 ***- Q9LUE3_ARATH); contains Interpro domain(s) IPR018179 RAG1-activating protein 1 homologue
Solyc01g109140.2.1	0	0.243027	0	0.132102	0.739662	0.178598	GO:0019825,GO:0009978	Cytochrome P450
Solyc12g099790.1.1	0.0863438	0.60286	0.143224	0.140357	0.78575	0.178628	GO:0006468,GO:0005509	Calcium-dependent protein kinase 17 (AHRD V1 ***- Q6KC53_NICPL); contains Interpro domain(s) IPR002290 Serine/threonine protein kinase
Solyc05g026070.1.1	0.428553	0.964232	0.44445	0.174179	0.974397	0.178756	na	Glycine-rich protein (AHRD V1 ***- D7M4B5_ARALY)
Solyc03g113940.2.1	0.108439	1.30146	0.083321	0.176295	0.98619	0.178764	GO:0005516	Calmodulin-binding protein (AHRD V1 **** D7MMC2_ARALY); contains Interpro domain(s) IPR012416 Calmodulin binding protein-like
Solyc03g031870.1.1	0.0881129	0.615346	0.143192	0.214852	1.16627	0.184221	GO:0018858,GO:0015645	Acyl-CoA synthetase/AMP-acid ligase (AHRD V1 **** A4SMQ8_AERS4); contains Interpro domain(s) IPR000873 AMP-dependent synthetase and ligase
Solyc06g065790.1.1	0.143215	0.575401	0.248896	0.116438	0.598822	0.194445	GO:0006468	Serine/threonine-protein kinase 3 (AHRD V1 ***- STK3_HUMAN); contains Interpro domain(s) IPR002290 Serine/threonine protein kinase
Solyc11g017280.1.1	0.229217	0.774222	0.296061	0.149011	0.759916	0.196089	GO:0004675	Receptor like kinase, RLK
Solyc06g052050.2.1	0	0.193947	0	0.0528119	0.268973	0.196346	GO:0042623,GO:0051787	Heat shock protein (AHRD V1 ***- Q84KP8_CYAME); contains Interpro domain(s) IPR013126 Heat shock protein 70
Solyc07g008290.2.1	0.0914439	0.365068	0.250485	0.0743259	0.3782	0.196525	na	Growth regulator like protein (AHRD V1 **-- B6TX13_MAIZE); contains Interpro domain(s) IPR004348 Protein of unknown function DUF246, plant
Solyc12g017480.1.1	0	0.280312	0	0.226991	1.15311	0.196851	GO:0019903	Lrr, resistance protein fragment
Solyc12g070090.1.1	0	1.22676	0	0.243669	1.23107	0.197933	GO:0016884	Glutamyl-tRNA(Gln) amidotransferase subunit A homolog (AHRD V1 *--- QRSL1_RAT); contains Interpro domain(s) IPR000120 Amidase signature enzyme
Solyc11g007430.1.1	33.2331	71.3698	0.465647	15.4017	76.5931	0.201085	na	Stress-induced receptor-like kinase (AHRD V1 *-*- C6FF75_SOYBN)
Solyc00g280110.1.1	1062.91	3650.54	0.291165	834.877	3972.65	0.210156	na	Plant-specific domain TIGR01589 family protein (AHRD V1 ***- B4FFL2_MAIZE); contains Interpro domain(s) IPR006476 Conserved hypothetical protein CHP01589, plant
Solyc01g068590.2.1	1.815	4.63421	0.391653	1.29553	5.88899	0.219992	na	Unknown Protein (AHRD V1)
Solyc11g069880.1.1	0	1.58433	0	0.502927	2.28607	0.219996	na	Ripening-related protein 3 (AHRD V1 **-- RIP3_ORYSJ); contains Interpro domain(s) IPR009009 Barwin-related endoglucanase
Solyc07g005100.2.1	8.06514	44.9513	0.17942	9.8776	44.7211	0.220871	GO:0008084,GO:0008843	Chitinase-like protein (AHRD V1 ***- O81861_ARATH); contains Interpro domain(s) IPR011583 Chitinase II
Solyc04g054730.2.1	6.15814	16.7325	0.368035	5.76707	25.882	0.222822	GO:0015381	High affinity sulfate transporter 2 (AHRD V1 **** SUT2_STYHA); contains Interpro domain(s) IPR001902 Sulphate anion transporter
Solyc05g018110.1.1	0.0230782	0.0646439	0.357005	0.0268238	0.118974	0.225459	GO:0006508	Ulp1 protease family C-terminal catalytic domain containing protein (AHRD V1 *-*- Q60D46_SOLDE); contains Interpro domain(s) IPR003653 Peptidase C48, SUMO/Sentrin/Ubl1
Solyc07g054110.2.1	2.48709	6.63663	0.374752	3.54703	15.7005	0.225918	na	Pentatricopeptide repeat-containing protein At5g09450, mitochondrial (AHRD V1 ***- PP372_ARATH)
Solyc01g087840.2.1	0.0986597	0.538799	0.18311	0.120259	0.531106	0.226431	GO:0004252	Subtilisin-like protease (AHRD V1 **-- O82006_SOLLC); contains Interpro domain(s) IPR015500 Peptidase S8, subtilisin-related
Solyc03g120590.2.1	0.71813	3.98506	0.180206	0.537331	2.34812	0.228835	GO:0016020	Peptide transporter 1 (AHRD V1 **-- Q7XAC3_VICFA); contains Interpro domain(s) IPR000109 TGF-beta receptor, type I/II extracellular region
Solyc03g078360.1.1	0.54879	2.72643	0.201285	0.356777	1.54505	0.230916	GO:0005529,GO:0006468	Receptor-like protein kinase (AHRD V1 ***- Q39202_ARATH); contains Interpro domain(s) IPR002290 Serine/threonine protein kinase
Solyc00g015600.1.1	375.699	1250.32	0.300482	304.768	1315.1	0.231745	na	Unknown Protein (AHRD V1)
Solyc06g050890.1.1	375.699	1250.32	0.300482	304.768	1315.1	0.231745	na	Unknown Protein (AHRD V1)
Solyc00g012430.1.1	1339.53	3199.66	0.418648	109.837	465.33	0.236041	na	Unknown Protein (AHRD V1)
Solyc11g066750.1.1	0	220.782	0	96.0482	403.573	0.237995	GO:0005488	AP-2 complex subunit alpha-1 (AHRD V1 *-*- AP2A1_HUMAN); contains Interpro domain(s) IPR016024 Armadillo-type fold
Solyc00g320430.1.1	1894.95	4415.63	0.429146	96.0482	403.573	0.237995	na	Unknown Protein (AHRD V1)
Solyc05g021570.1.1	0	396.007	0	168.649	699.819	0.240989	na	Alcohol dehydrogenase 2 (AHRD V1 ***- Q84UY3_PETHY)
Solyc04g077320.1.1	0.166648	0.503616	0.330903	0.135506	0.561648	0.241265	GO:0048544,GO:0005529	S-locus glycoprotein (Fragment) (AHRD V1 ***- D7RJY4_OLEEU); contains Interpro domain(s) IPR000858 S-locus glycoprotein
Solyc04g011990.1.1	0	0.660615	0	0.0772512	0.314943	0.245286	GO:0005515	Cc-nbs-lrr, resistance protein
Solyc09g075870.1.1	0.0504443	0.450856	0.111886	0.0819847	0.334208	0.24531	GO:0016165	Lipoxygenase (AHRD V1 **** B9RSQ2_RICCO); contains Interpro domain(s) IPR001246 Lipoxygenase, plant
Solyc01g105870.2.1	0	0.221427	0	0.0602306	0.245328	0.245511	GO:0034768,GO:0050551	(E)-beta-ocimene synthase (AHRD V1 **** Q5CD81_CITUN); contains Interpro domain(s) IPR005630 Terpene synthase, metal-binding domain
Solyc12g005730.1.1	0.0986709	0.295702	0.333684	0.0802031	0.326403	0.245718	na	Glycosyltransferase-like protein (AHRD V1 **-- D8QTD2_SELML); contains Interpro domain(s) IPR006740 Protein of unknown function DUF604
Solyc04g007380.1.1	0	0.690643	0	0.11188	0.454712	0.246046	GO:0004675	Receptor serine/threonine kinase-like protein (AHRD V1 **** O49728_ARATH); contains Interpro domain(s) IPR002290 Serine/threonine protein kinase
Solyc02g063250.2.1	0.158029	0.477061	0.331255	0.128492	0.52186	0.246219	GO:0008113	Peptide methionine sulfoxide reductase msrA (AHRD V1 *-** D7E9W5_METEZ); contains Interpro domain(s) IPR002569 Methionine sulphoxide reductase A
Solyc06g065660.1.1	0.162452	0.490678	0.331077	0.396272	1.60918	0.246257	GO:0004708	MAP protein kinase (AHRD V1 **** Q9FKZ5_ARATH); contains Interpro domain(s) IPR002290 Serine/threonine protein kinase
Solyc07g005410.2.1	0.397817	0.804685	0.494376	0.161766	0.656077	0.246566	na	Unknown Protein (AHRD V1)
Solyc01g059950.1.1	0.801124	2.22853	0.359485	0.162883	0.660578	0.246576	na	GAI-like protein 1 (Fragment) (AHRD V1 *--- A1YWX1_9ROSI); contains Interpro domain(s) IPR005202 GRAS transcription factor
Solyc09g090970.2.1	0.437544	1.99627	0.219181	0.177939	0.72118	0.246733	GO:0009607	Major allergen Mal d 1 (AHRD V1 ***- Q84LA7_MALDO); contains Interpro domain(s) IPR000916 Bet v I allergen
Solyc12g005720.1.1	0.252559	0.771431	0.32739	0.205456	0.831743	0.247019	na	Cysteine-rich receptor-like protein kinase (AHRD V1 ***- C6ZRS1_SOYBN); contains Interpro domain(s) IPR002902 Protein of unknown function DUF26
Solyc08g005950.2.1	0	0.364195	0	0.287481	1.15981	0.247869	na	G protein gamma subunit 2 (AHRD V1 ***- D0VE83_ORYSI)
Solyc08g077900.2.1	25.2189	51.7672	0.48716	1.82251	7.29081	0.249974	GO:0005576	Expansin-like protein (AHRD V1 ***- Q0WRS3_ARATH); contains Interpro domain(s) IPR007112 Expansin 45, endoglucanase-like
Solyc02g071680.1.1	0	3.77755	0	0.571108	2.27727	0.250786	na	GDSL esterase/lipase At1g29670 (AHRD V1 *-*- GDL15_ARATH)
Solyc04g076680.2.1	0.740144	3.3482	0.221057	0.345919	1.37884	0.250877	GO:0005634	MADS-box transcription factor-like protein (AHRD V1 ***- Q9M2M4_ARATH); contains Interpro domain(s) IPR002100 Transcription factor, MADS-box
Solyc06g006050.1.1	1.04875	2.76437	0.379381	0.494652	1.96563	0.251651	GO:0004674	LRR receptor-like serine/threonine-protein kinase, RLP
Solyc07g052490.2.1	2.90822	9.72685	0.298989	0.790442	3.12125	0.253245	GO:0005515,GO:0003700	Myb family transcription factor (AHRD V1 **** D7M4Z5_ARALY); contains Interpro domain(s) IPR015495 Myb transcription factor
Solyc08g008110.2.1	0.564359	5.53217	0.102014	0.914356	3.59254	0.254515	GO:0009058,GO:0030170	1-aminocyclopropane-1-carboxylate synthase (AHRD V1 ***- Q94GA2_SOLLC); contains Interpro domain(s) IPR015422 Pyridoxal phosphate-dependent transferase, major region, subdomain 2
Solyc02g092860.2.1	6.07759	13.4279	0.452609	0.934526	3.6695	0.254674	GO:0019825	Cytochrome P450
Solyc01g104200.2.1	0.359268	0.806627	0.445395	0.438017	1.70885	0.256323	GO:0016628,GO:0080019	Fatty acyl coA reductase (AHRD V1 **** Q8L4M0_WHEAT); contains Interpro domain(s) IPR013120 Male sterility, NAD-binding
Solyc12g044950.1.1	4.89605	10.7172	0.45684	5.21669	20.0646	0.259995	GO:0042389	Omega-6 fatty acid desaturase (AHRD V1 **** Q461Q1_HEVBR); contains Interpro domain(s) IPR005804 Fatty acid desaturase, type 1
Solyc06g035630.1.1	0	16.6935	0	1.60251	6.04987	0.264883	na	GRAS family transcription factor (AHRD V1 **-- B9I7E1_POPTR)
Solyc08g028890.1.1	958.313	2306.85	0.415421	222.989	808.664	0.27575	GO:0005840,GO:0015935	30S ribosomal protein S2 chloroplastic (AHRD V1 ***- D3WD39_XIMAM); contains Interpro domain(s) IPR005706 Ribosomal protein S2, bacterial-type
Solyc03g007930.2.1	0.706408	2.0925	0.33759	0.68149	2.47134	0.275757	na	Unknown Protein (AHRD V1)
Solyc12g005610.1.1	0.641725	2.74525	0.233758	1.17402	4.23804	0.27702	GO:0004675	LRR receptor-like serine/threonine-protein kinase, RLP
Solyc09g075910.1.1	0.166287	0.385553	0.431295	0.180178	0.642566	0.280404	GO:0048544,GO:0005529,GO:0006468	Receptor-like protein kinase (AHRD V1 ***- Q39202_ARATH); contains Interpro domain(s) IPR002290 Serine/threonine protein kinase
Solyc09g005180.2.1	0.200104	0.663712	0.301492	0.216832	0.772986	0.280512	GO:0016020,GO:0050660	FAD-binding domain-containing protein (AHRD V1 **-- D7LF85_ARALY); contains Interpro domain(s) IPR010030 Plant-specific FAD-dependent oxidoreductase
Solyc07g051950.2.1	0.111888	0.223903	0.499716	0.181905	0.647467	0.280949	GO:0016021	C4-dicarboxylate transporter/malic acid transport family protein (AHRD V1 ***- D7KUS7_ARALY); contains Interpro domain(s) IPR004695 C4-dicarboxylate transporter/malic acid transport protein
Solyc10g085700.1.1	0.166648	0.335744	0.496354	0.271013	0.962824	0.281477	na	Serine/threonine-protein phosphatase 7 long form homolog (AHRD V1 **-- PPP7L_ARATH); contains Interpro domain(s) IPR019557 Aminotransferase-like, plant mobile domain
Solyc00g188850.2.1	0.539126	1.3752	0.392035	0.438617	1.55278	0.282472	na	Glycosyltransferase CAZy family GT90 (Fragment) (AHRD V1 **-- D8R0N7_SELML); contains Interpro domain(s) IPR008539 Protein of unknown function DUF821, CAP10-like
Solyc01g006290.2.1	20.0162	53.4752	0.374308	20.0554	70.989	0.282514	GO:0004601	Peroxidase (AHRD V1 **** Q42964_TOBAC); contains Interpro domain(s) IPR002016 Haem peroxidase, plant/fungal/bacterial
Solyc11g007390.1.1	0.292665	0.898434	0.32575	0.476265	1.68473	0.282695	GO:0008152	UDP-glucosyltransferase (AHRD V1 *-*- Q8LKG3_STERE); contains Interpro domain(s) IPR002213 UDP-glucuronosyl/UDP-glucosyltransferase
Solyc02g076850.1.1	1.01523	2.13536	0.475437	0.826939	2.90398	0.284761	GO:0003700	Dof zinc finger protein (AHRD V1 *-*- C4B6D7_IPOBA); contains Interpro domain(s) IPR003851 Zinc finger, Dof-type
Solyc01g106500.2.1	0.152927	0.40501	0.377588	0.124273	0.422155	0.294378	GO:0004675	LRR receptor-like serine/threonine-protein kinase, RLP
Solyc04g077330.2.1	0.105965	0.423793	0.25004	0.258406	0.876144	0.294936	GO:0004672	Receptor protein kinase (AHRD V1 **** Q40096_IPOTF); contains Interpro domain(s) IPR002290 Serine/threonine protein kinase
Solyc08g078460.2.1	5.1793	18.6081	0.278336	10.4439	35.089	0.29764	GO:0008152,GO:0016491,GO:0055114	Inositol 2-dehydrogenase like protein (AHRD V1 **-- O23580_ARATH); contains Interpro domain(s) IPR016040 NAD(P)-binding domain
Solyc12g009770.1.1	0.445681	3.59028	0.124135	0.987689	3.28925	0.300278	GO:0016301	LRR receptor-like serine/threonine-protein kinase, RLP
Solyc11g005960.1.1	0.230292	0.515018	0.447153	0.187148	0.619707	0.301994	na	Pentatricopeptide repeat-containing protein (AHRD V1 ***- D7KIA6_ARALY); contains Interpro domain(s) IPR002885 Pentatricopeptide repeat
Solyc01g099330.2.1	1.3732	2.84919	0.481962	0.776317	2.57044	0.302017	na	Os10g0578600 protein (Fragment) (AHRD V1 *-*- Q0IVC7_ORYSJ)
Solyc01g005040.2.1	0.833856	2.55508	0.326352	2.48758	8.23227	0.302174	na	Unknown Protein (AHRD V1); contains Interpro domain(s) IPR006702 Uncharacterised protein family UPF0497, trans-membrane plant
Solyc06g033860.1.1	0.59682	3.58625	0.166419	0.776271	2.56502	0.302637	GO:0004353	Glutamate dehydrogenase (AHRD V1 **** Q94IA5_BRANA); contains Interpro domain(s) IPR014362 Glutamate dehydrogenase
Solyc05g010040.2.1	16.2827	48.9796	0.332438	31.615	103.739	0.304755	na	Unknown Protein (AHRD V1)
Solyc04g008930.1.1	1.25872	3.05405	0.412148	0.533769	1.74037	0.306699	na	FIP1 (AHRD V1 **-- B6U778_MAIZE); contains Interpro domain(s) IPR004182 GRAM
Solyc09g007050.1.1	0.48015	1.02404	0.468878	0.278728	0.908413	0.30683	GO:0034046	Pentatricopeptide repeat-containing protein (AHRD V1 ***- D7LJR5_ARALY); contains Interpro domain(s) IPR002885 Pentatricopeptide repeat
Solyc12g045020.1.1	0.0952705	1.2367	0.0770361	0.387189	1.26074	0.307112	GO:0019825	Cytochrome P450
Solyc10g055820.1.1	2.1388	10.1069	0.211618	3.87953	12.6298	0.307173	GO:0005975,GO:0008061,GO:0016998	Chitinase (AHRD V1 ***- B9VRK7_CAPAN); contains Interpro domain(s) IPR000726 Glycoside hydrolase, family 19, catalytic
Solyc06g054220.2.1	1.04374	2.15099	0.485237	2.5485	8.28395	0.307643	na	Unknown Protein (AHRD V1)
Solyc03g033840.2.1	9.6419	24.7741	0.389193	7.25993	23.4128	0.310084	GO:0042623,GO:0005515	26S protease regulatory subunit 6B homolog (AHRD V1 *--- PRS6B_ASPNG); contains Interpro domain(s) IPR003959 ATPase, AAA-type, core
Solyc04g079330.1.1	0.3907	1.4634	0.266981	0.476358	1.53481	0.310369	GO:0042802,GO:0004185	Serine carboxypeptidase (AHRD V1 **** B6SWY3_MAIZE); contains Interpro domain(s) IPR001563 Peptidase S10, serine carboxypeptidase
Solyc01g014840.2.1	0.910724	2.13524	0.426521	0.789333	2.54071	0.310674	GO:0030275,GO:0000166	Tir-nbs-lrr, resistance protein
Solyc03g034380.1.1	15.1263	83.9597	0.180161	18.202	57.9404	0.31415	GO:0006869	Lipid transfer protein (AHRD V1 ***- A5JUZ7_SESIN); contains Interpro domain(s) IPR013770 Plant lipid transfer protein and hydrophobic protein, helical
Solyc12g097020.1.1	0.487281	2.16928	0.224628	0.654952	2.05887	0.318112	GO:0006952,GO:0031224	Tir-nbs, resistance protein fragment
Solyc03g095780.1.1	0.677553	1.74341	0.388637	2.48146	7.79032	0.318531	GO:0004872,GO:0042803	Abscisic acid receptor PYL6 (AHRD V1 **-* PYL6_ARATH); contains Interpro domain(s) IPR019587 Polyketide cyclase/dehydrase
Solyc00g006900.1.1	0.260645	1.64756	0.158201	0.424634	1.33081	0.319079	na	Unknown Protein (AHRD V1)
Solyc06g053170.2.1	14194.8	31426	0.45169	6787.11	21217.4	0.319884	GO:0020037	Cytochrome b5 (AHRD V1 ***- A5Z1Y7_MALDO); contains Interpro domain(s) IPR001199 Cytochrome b5
Solyc12g098760.1.1	0	1.32733	0	0.506719	1.58271	0.320159	na	Unknown Protein (AHRD V1)
Solyc04g008160.1.1	0.0699566	0.208914	0.334858	0.0568545	0.177326	0.320621	GO:0006952,GO:0006915	Cc-nbs, resistance protein fragment
Solyc04g048900.2.1	89.5627	225.616	0.39697	80.7265	249.369	0.323723	GO:0005509	Calreticulin 2 calcium-binding protein (AHRD V1 **** A8HMC0_CHLRE); contains Interpro domain(s) IPR009169 Calreticulin
Solyc00g256710.1.1	52.6543	172.529	0.305191	36.8964	112.935	0.326705	na	Unknown Protein (AHRD V1)
Solyc01g106410.1.1	0.0359279	0.106849	0.336249	0.0291937	0.0892998	0.326918	GO:0005515	Cc-nbs-lrr, resistance protein
Solyc06g069130.2.1	0.0403615	0.160132	0.252051	0.0327971	0.100307	0.326967	GO:0007018	Kinesin-like protein 73641-79546 (AHRD V1 ***- Q9CAC9_ARATH); contains Interpro domain(s) IPR001752 Kinesin, motor region
Solyc11g066140.1.1	0	0.0531627	0	0.0434869	0.132941	0.327114	na	Unknown Protein (AHRD V1)
Solyc10g007940.1.1	0.161882	0.375272	0.431372	0.175403	0.536204	0.32712	na	Pentatricopeptide repeat-containing protein (AHRD V1 ***- D7L652_ARALY); contains Interpro domain(s) IPR002885 Pentatricopeptide repeat
Solyc06g008380.1.1	0.0649115	0.710336	0.0913814	0.158258	0.48361	0.327243	GO:0005515,GO:0000166	Cc-nbs-lrr, resistance protein
Solyc02g081480.2.1	0	0.13501	0	0.0551267	0.168441	0.327276	GO:0006468	Receptor kinase (AHRD V1 ***- Q9SWF1_ORYSA); contains Interpro domain(s) IPR002290 Serine/threonine protein kinase
Solyc04g079780.2.1	0.276002	0.892816	0.309136	0.112154	0.342675	0.32729	GO:0005515,GO:0004842	Ariadne-like ubiquitin ligase (AHRD V1 **-* D3AZ84_POLPA); contains Interpro domain(s) IPR002867 Zinc finger, C6HC-type
Solyc05g008910.2.1	0	0.0744323	0	0.0607348	0.185532	0.327355	GO:0006541	Glutamine amidotransferase (AHRD V1 *-*- D0DPX0_9LACO); contains Interpro domain(s) IPR011697 Peptidase C26
Solyc07g040710.2.1	0	0.0818773	0	0.0667519	0.203861	0.327438	GO:0005516	Calmodulin-binding protein (AHRD V1 **** A2I5F3_BETVU)
Solyc06g083500.2.1	0	0.0829439	0	0.135226	0.412968	0.327449	GO:0005515,GO:0004674	Serine/threonine-protein kinase (AHRD V1 **** C6ZRV0_SOYBN); contains Interpro domain(s) IPR002290 Serine/threonine protein kinase
Solyc01g009870.2.1	0.263539	0.617115	0.42705	0.0714003	0.218015	0.327502	GO:0006629,GO:0006071	Glycerophosphodiester phosphodiesterase GDE1 (AHRD V1 ***- B2WNF5_PYRTR); contains Interpro domain(s) IPR004129 Glycerophosphoryl diester phosphodiesterase
Solyc11g011800.1.1	0	0.0941925	0	0.0766823	0.234091	0.327575	GO:0005488	Importin beta (AHRD V1 **-- A8IUL5_CHLRE); contains Interpro domain(s) IPR011989 Armadillo-like helical
Solyc03g115040.2.1	0.0953488	0.476049	0.200292	0.0775014	0.236583	0.327587	GO:0006508	Xylanase inhibitor (Fragment) (AHRD V1 **-- Q53IQ4_WHEAT); contains Interpro domain(s) IPR001461 Peptidase A1
Solyc12g098580.1.1	0.306969	1.3294	0.230908	0.166347	0.507673	0.327666	GO:0008152	UDP-glucosyltransferase family 1 protein (AHRD V1 ***- C6KI44_CITSI); contains Interpro domain(s) IPR002213 UDP-glucuronosyl/UDP-glucosyltransferase
Solyc02g077520.2.1	0	0.220457	0	0.0895705	0.273286	0.327754	GO:0008171,GO:0046983	O-methyltransferase (AHRD V1 ***- A5HK00_VITVI); contains Interpro domain(s) IPR016461 O-methyltransferase, COMT, eukaryota
Solyc03g114530.2.1	0	0.121185	0	0.098349	0.299959	0.327875	GO:0004064	Strictosidine synthase family protein (AHRD V1 ***- D7LVM7_ARALY); contains Interpro domain(s) IPR004141 Strictosidine synthase
Solyc10g076370.1.1	0	0.365488	0	0.0988644	0.301524	0.327882	GO:0003677,GO:0006355	Ethylene-responsive transcription factor 13 (AHRD V1 *-*- ERF99_ARATH); contains Interpro domain(s) IPR001471 Pathogenesis-related transcriptional factor and ERF, DNA-binding
Solyc02g070730.1.1	0.155282	0.781013	0.198821	0.252513	0.769242	0.328262	GO:0006952,GO:0006915	Cc-nbs, resistance protein fragment
Solyc12g006040.1.1	0	0.890217	0	0.287097	0.873962	0.328501	GO:0006952,GO:0006915	Nbs, resistance protein fragment
Solyc09g075650.2.1	0.901845	2.54803	0.353938	0.880041	2.67861	0.328544	na	Unknown Protein (AHRD V1)
Solyc08g061020.1.1	0.181497	0.366331	0.495445	0.147592	0.449212	0.328558	GO:0080054,GO:0042936	Nitrate transporter (AHRD V1 **** D7LE97_ARALY); contains Interpro domain(s) IPR000109 TGF-beta receptor, type I/II extracellular region
Solyc12g096880.1.1	6.51006	22.2339	0.292799	4.30181	13.0832	0.328804	GO:0030246	Tir, resistance protein fragment
Solyc09g091000.2.1	0	1.55566	0	0.178275	0.541899	0.328982	GO:0009607	Major allergen Mal d 1 (AHRD V1 ***- Q84LA7_MALDO); contains Interpro domain(s) IPR000916 Bet v I allergen
Solyc08g080440.1.1	0.747916	2.02982	0.368464	0.405611	1.23166	0.329321	na	Generative cell specific-1 (AHRD V1 *-*- Q1AP31_ARATH)
Solyc12g049440.1.1	0.297159	1.82549	0.162783	0.48359	1.46604	0.329861	GO:0005515	Actin-6 (AHRD V1 *-*- A8WB20_9ORYZ); contains Interpro domain(s) IPR001810 Cyclin-like F-box
Solyc02g090810.2.1	3.18854	7.67248	0.415581	1.15344	3.48995	0.330503	GO:0031683	Calmodulin (AHRD V1 ***- Q1WLX8_CHLIN); contains Interpro domain(s) IPR011992 EF-Hand type
Solyc06g073830.1.1	0.398001	0.825449	0.482163	0.324014	0.978914	0.330993	GO:0005509	Calmodulin-like protein (AHRD V1 ***- Q0VJ70_DATME); contains Interpro domain(s) IPR011992 EF-Hand type
Solyc02g063040.2.1	0.798739	1.65686	0.48208	0.975391	2.94673	0.331008	na	Unknown Protein (AHRD V1)
Solyc05g018550.2.1	0	2.95527	0	0.38324	1.15501	0.331807	na	Unknown Protein (AHRD V1)
Solyc08g080640.1.1	1.20763	29.9598	0.0403083	7.0729	21.284	0.332311	GO:0005515	Osmotin-like protein (Fragment) (AHRD V1 **-- Q8S4L1_SOLNI); contains Interpro domain(s) IPR017949 Thaumatin, conserved site IPR001938 Thaumatin, pathogenesis-related
Solyc02g068470.1.1	0	1.20205	0	0.46206	1.38804	0.332887	na	Unknown Protein (AHRD V1)
Solyc12g049460.1.1	0	1.28276	0	0.490904	1.47294	0.333282	GO:0005515	Actin related protein (AHRD V1 *-*- B9GHJ8_POPTR); contains Interpro domain(s) IPR004000 Actin/actin-like
Solyc05g048860.2.1	2.64273	7.08803	0.372844	3.23114	9.67598	0.333934	na	DEAD-box ATP-dependent RNA helicase 8 (AHRD V1 ***- RH8_ARATH)
Solyc02g090560.2.1	1.30423	2.67794	0.487027	0.877092	2.60758	0.336362	GO:0016020	Calcium-transporting ATPase 1 (AHRD V1 ***- Q7XBH9_CERRI); contains Interpro domain(s) IPR001757 ATPase, P-type, K/Mg/Cd/Cu/Zn/Na/Ca/Na/H-transporter
Solyc05g021500.1.1	0	2.03039	0	0.747051	2.21715	0.336942	na	Cystathionine beta-lyase (AHRD V1 *-*- Q9MT31_SOLTU)
Solyc08g014230.2.1	0.177982	0.44396	0.400896	0.723311	2.13487	0.338808	GO:0003852,GO:0010177	2-isopropylmalate synthase (AHRD V1 **** B2D157_BRAOL); contains Interpro domain(s) IPR000891 Pyruvate carboxyltransferase
Solyc10g045280.1.1	2.25678	7.66047	0.294601	0.918485	2.70159	0.339979	na	ATP binding protein (AHRD V1 *--- B6T4Q9_MAIZE); contains Interpro domain(s) IPR015783 ATMRK serine/threonine protein kinase-like
Solyc10g079240.1.1	1.38952	3.12969	0.44398	0.847161	2.48854	0.340425	na	Calmodulin binding protein (AHRD V1 *--- B6T589_MAIZE); contains Interpro domain(s) IPR000048 IQ calmodulin-binding region
Solyc03g083470.2.1	0.532693	1.39138	0.382852	0.432917	1.26773	0.34149	GO:0006468	Receptor like kinase, RLK
Solyc01g006250.1.1	0	78.5098	0	35.0781	102.579	0.341962	na	Unknown Protein (AHRD V1); contains Interpro domain(s) IPR001810 Cyclin-like F-box
Solyc08g068870.2.1	15.0973	70.5967	0.213853	24.9777	73.0118	0.342105	GO:0003677	Aspartic proteinase nepenthesin-1 (AHRD V1 **-- C0JAB4_ORYCO); contains Interpro domain(s) IPR001461 Peptidase A1
Solyc11g020170.1.1	85.6181	253.111	0.338263	54.2552	158.362	0.342602	na	Genomic DNA chromosome 5 P1 clone MJJ3 (AHRD V1 ***- Q9FFK6_ARATH)
Solyc06g006020.1.1	1.39699	5.2622	0.265476	0.701169	2.04013	0.343688	GO:0004675	Receptor like kinase, RLK
Solyc02g089330.2.1	1.22748	2.62326	0.467922	0.873274	2.53378	0.344653	GO:0006350	DNA-directed RNA polymerase (AHRD V1 ***- Q52GZ4_SPIOL); contains Interpro domain(s) IPR002092 DNA-directed RNA polymerase, bacteriophage type
Solyc04g014770.1.1	43.5576	201.591	0.216069	83.3619	241.826	0.344719	na	Unknown Protein (AHRD V1)
Solyc03g078590.1.1	27.0263	122.598	0.220446	22.2313	64.3717	0.345358	na	ARGONAUTE 1 (AHRD V1 *-*- D6RUV9_TOBAC); contains Interpro domain(s) IPR003165 Stem cell self-renewal protein Piwi
Solyc04g072760.2.1	2.1536	8.78657	0.245101	5.75701	16.565	0.347541	GO:0015381	High affinity sulfate transporter 2 (AHRD V1 **** SUT2_STYHA); contains Interpro domain(s) IPR001902 Sulphate anion transporter
Solyc07g055670.1.1	3.34882	7.8733	0.425339	2.3052	6.57376	0.350667	GO:0005515,GO:0016301	Receptor-like kinase (AHRD V1 **** B6EB06_NICGU); contains Interpro domain(s) IPR002290 Serine/threonine protein kinase
Solyc01g091660.2.1	0	0.459219	0	0.618857	1.75976	0.351671	GO:0008152,GO:0055114	Alcohol dehydrogenase (Fragment) (AHRD V1 ***- Q6R4X9_ZEAMM); contains Interpro domain(s) IPR002347 Glucose/ribitol dehydrogenase
Solyc04g071100.1.1	22.5337	88.9515	0.253326	30.1709	85.5741	0.35257	na	Unknown Protein (AHRD V1)
Solyc05g056190.2.1	0.874611	1.9206	0.455384	2.91809	8.19532	0.356068	na	Unknown Protein (AHRD V1)
Solyc12g010310.1.1	268.475	1732.08	0.155002	224.962	630.987	0.356524	na	Unknown Protein (AHRD V1)
Solyc10g012210.1.1	0.451881	2.16455	0.208764	0.587661	1.6447	0.357306	na	ARID/BRIGHT DNA-binding domain-containing protein/ELM2 domain-containing protein/Myb-like DNA-binding domain-containing protein (AHRD V1 *--- Q1PEA0_ARATH); contains Interpro domain(s) IPR000949 ELM2
Solyc08g063130.2.1	1.12976	3.27861	0.344585	1.83676	5.13658	0.357584	GO:0008152,GO:0016491	Monooxygenase FAD-binding protein (AHRD V1 **-- Q1B616_MYCSS); contains Interpro domain(s) IPR003042 Aromatic-ring hydroxylase-like
Solyc01g108040.1.1	0	2.93804	0	1.92463	5.3612	0.358992	GO:0005525	Dynamin-related protein 3B (AHRD V1 ***- DRP3B_ARATH); contains Interpro domain(s) IPR000375 Dynamin central region
Solyc03g059150.2.1	2.34691	6.67575	0.351558	1.52722	4.25315	0.35908	na	DMI1 protein (Fragment) (AHRD V1 ***- A9DNT9_MEDTR)
Solyc05g012430.1.1	1.91378	6.03868	0.31692	1.5556	4.33133	0.359151	GO:0004675	LRR receptor-like serine/threonine-protein kinase, RLP
Solyc03g115920.2.1	3.4109	8.0399	0.424247	2.92793	8.12755	0.360248	GO:0008270	Zinc finger protein-like protein (AHRD V1 **-- Q1PEQ5_ARATH); contains Interpro domain(s) IPR002867 Zinc finger, C6HC-type
Solyc02g037500.1.1	0	396.007	0	84.3243	233.273	0.361483	na	Unknown Protein (AHRD V1)
Solyc09g061700.2.1	10.2597	34.8288	0.294575	14.2222	39.2316	0.362519	GO:0005488	Male sterility 5 family protein (Fragment) (AHRD V1 *--- B1Q393_BRAOT); contains Interpro domain(s) IPR011990 Tetratricopeptide-like helical
Solyc02g014030.1.1	2.90661	6.59151	0.440963	1.88945	5.17747	0.364937	GO:0004672	Pto-like, Serine/threonine kinase protein, resistance protein
Solyc05g032670.1.1	3123.82	6348.71	0.49204	2492.63	6829.48	0.364981	na	Unknown Protein (AHRD V1)
Solyc11g012120.1.1	0.736347	5.20348	0.14151	2.39519	6.53008	0.366793	na	Plant-specific domain TIGR01615 family protein (AHRD V1 *-*- B6UDN7_MAIZE); contains Interpro domain(s) IPR006502 Protein of unknown function DUF506, plant
Solyc10g045240.1.1	19.1129	86.8362	0.220103	31.6618	86.2767	0.36698	GO:0019137	Beta-glucosidase D4 (AHRD V1 ***- B2ZUU0_LOTJA); contains Interpro domain(s) IPR001360 Glycoside hydrolase, family 1
Solyc08g006280.1.1	0.890202	1.85534	0.479805	3.02562	8.23626	0.367354	GO:0006355	Transcriptional factor B3 family protein (AHRD V1 *-*- D7LIB2_ARALY); contains Interpro domain(s) IPR003340 Transcriptional factor B3
Solyc12g009520.1.1	0.673297	2.58364	0.2606	0.765972	2.0822	0.367867	GO:0016301	LRR receptor-like serine/threonine-protein kinase, RLP
Solyc02g079540.1.1	0	0.309918	0	0.126779	0.34452	0.367987	GO:0019199,GO:0004674	Serine/threonine-protein kinase receptor (AHRD V1 **** B6U2B7_MAIZE); contains Interpro domain(s) IPR002290 Serine/threonine protein kinase
Solyc09g089580.2.1	0.30968	0.771377	0.401464	0.188768	0.512527	0.368308	GO:0009815	1-aminocyclopropane-1-carboxylate oxidase-like protein (AHRD V1 **-* Q9LTH8_ARATH); contains Interpro domain(s) IPR005123 Oxoglutarate and iron-dependent oxygenase
Solyc06g005690.1.1	0.157252	0.391753	0.401406	0.191709	0.520491	0.368323	GO:0004519	Pentatricopeptide repeat-containing protein (AHRD V1 ***- D7MSG6_ARALY); contains Interpro domain(s) IPR002885 Pentatricopeptide repeat
Solyc04g074000.2.1	3.57673	9.08728	0.393597	3.4765	9.42961	0.368679	GO:0005515,GO:0006468	Receptor like kinase, RLK
Solyc05g012900.2.1	1.18544	2.41595	0.490672	0.433922	1.17171	0.370332	na	Lrr, resistance protein fragment
Solyc02g080010.2.1	2.37975	4.87014	0.488641	2.52582	6.79768	0.371571	GO:0004672,GO:0005515	RLK, Receptor like protein, putative resistance protein with an antifungal domain
Solyc08g080650.1.1	4.86086	80.3274	0.0605131	16.6072	44.4347	0.373744	GO:0005515	Osmotin-like protein (Fragment) (AHRD V1 **-- Q8S4L1_SOLNI); contains Interpro domain(s) IPR001938 Thaumatin, pathogenesis-related
Solyc12g040570.1.1	4.53229	12.3689	0.366426	4.17856	11.1667	0.374198	GO:0008152,GO:0016491,GO:0055114	6-phosphogluconate dehydrogenase decarboxylating (AHRD V1 ***- B9H3V6_POPTR); contains Interpro domain(s) IPR006115 6-phosphogluconate dehydrogenase, NAD-binding
Solyc06g076080.1.1	0	149.984	0	65.5726	174.864	0.374992	na	Unknown Protein (AHRD V1)
Solyc11g012390.1.1	93.1907	649.932	0.143385	43.7151	116.576	0.374992	na	Unknown Protein (AHRD V1)
Solyc03g045120.1.1	350.417	794.232	0.441202	65.7828	175.062	0.375769	na	Unknown Protein (AHRD V1)
Solyc03g042560.1.1	0.102053	0.449768	0.226901	0.331815	0.882247	0.376102	GO:0045548	Phenylalanine ammonia-lyase (AHRD V1 **** B5LAW0_CAPAN); contains Interpro domain(s) IPR005922 Phenylalanine ammonia-lyase
Solyc03g095630.1.1	0	159.808	0	67.1872	177.888	0.377694	na	Unknown Protein (AHRD V1)
Solyc05g041470.2.1	1.72978	4.45692	0.388111	2.00887	5.30954	0.378351	na	Transient receptor potential cation channel subfamily A member 1 homolog (AHRD V1 *--- TRPA1_CAEEL); contains Interpro domain(s) IPR002110 Ankyrin
Solyc06g071300.1.1	1.78963	3.95723	0.452243	2.18949	5.78079	0.378753	GO:0005634	Genomic DNA chromosome 5 P1 clone MSN9 (AHRD V1 ---- Q9FL19_ARATH); contains Interpro domain(s) IPR002100 Transcription factor, MADS-box
Solyc06g006010.1.1	0	0.628967	0	0.277189	0.726441	0.381571	GO:0005515,GO:0019199	Receptor like kinase, RLK
Solyc11g011750.1.1	1.4652	9.22251	0.158872	3.97782	10.3837	0.383083	GO:0003677,GO:0006355	Ethylene-responsive transcription factor 2 (AHRD V1 *-*- B6U860_MAIZE); contains Interpro domain(s) IPR001471 Pathogenesis-related transcriptional factor and ERF, DNA-binding
Solyc06g008800.1.1	0.184962	0.545093	0.339322	0.209191	0.544894	0.383911	GO:0006952,GO:0006915	Cc-nbs-lrr, resistance protein
Solyc03g020010.1.1	0.654632	6.05519	0.108111	1.86463	4.84025	0.385234	GO:0004867,GO:0015066	Kunitz-type trypsin inhibitor alpha chain (AHRD V1 **** ID5A_PROJU); contains Interpro domain(s) IPR002160 Proteinase inhibitor I3, Kunitz legume
Solyc10g084940.1.1	1.71237	5.73909	0.29837	4.04865	10.4986	0.385637	GO:0016020	Solute carrier family 15 member 4 (AHRD V1 **-- S15A4_XENLA); contains Interpro domain(s) IPR000109 TGF-beta receptor, type I/II extracellular region
Solyc08g066130.1.1	519.633	1040.48	0.499417	329.105	850.71	0.386859	na	Unknown Protein (AHRD V1)
Solyc08g079900.1.1	5.93137	60.646	0.0978032	28.5077	72.8375	0.391388	GO:0004252	Subtilisin-like protease (AHRD V1 **-- Q9LWA4_SOLLC); contains Interpro domain(s) IPR015500 Peptidase S8, subtilisin-related
Solyc03g020000.2.1	0.123796	0.247649	0.499885	0.0670631	0.170917	0.392372	na	Pentatricopeptide repeat-containing protein (AHRD V1 *-*- D7L041_ARALY); contains Interpro domain(s) IPR002885 Pentatricopeptide repeat
Solyc05g041540.2.1	0	0.436667	0	0.237585	0.604845	0.392803	GO:0042802	Serine carboxypeptidase (AHRD V1 ***- Q9XH61_9ASTR); contains Interpro domain(s) IPR001563 Peptidase S10, serine carboxypeptidase
Solyc10g049660.1.1	0.369132	0.808774	0.456409	0.480006	1.22197	0.392813	GO:0005515,GO:0009416	Transposon protein Mutator sub-class (AHRD V1 **-- B6U1M7_MAIZE); contains Interpro domain(s) IPR004249 NPH3
Solyc01g006300.2.1	30.7189	91.3336	0.336337	49.4636	125.876	0.392955	GO:0004601	Peroxidase (AHRD V1 **** Q43774_SOLLC); contains Interpro domain(s) IPR002016 Haem peroxidase, plant/fungal/bacterial
Solyc04g079760.2.1	0.914522	2.48942	0.367363	0.849692	2.15888	0.39358	na	Os07g0656700 protein (Fragment) (AHRD V1 *--- Q0D403_ORYSJ); contains Interpro domain(s) IPR005134 Uncharacterised protein family UPF0114
Solyc09g011510.2.1	1.21004	2.44844	0.494209	0.656063	1.66285	0.394541	GO:0004364,GO:0043295	Glutathione S-transferase-like protein (AHRD V1 **** A8DUB0_SOLLC); contains Interpro domain(s) IPR004046 Glutathione S-transferase, C-terminal
Solyc12g036320.1.1	0.954196	3.15191	0.302736	0.776177	1.96481	0.395039	na	Serine/threonine protein kinase B (Fragment) (AHRD V1 *-*- B1AEX8_POPTN)
Solyc03g064040.1.1	63.2072	174.535	0.362146	4.68091	11.8387	0.395391	na	Unknown Protein (AHRD V1)
Solyc04g016420.2.1	8.02603	19.7793	0.405779	1.70411	4.29755	0.396531	na	Unknown Protein (AHRD V1)
Solyc04g051400.1.1	0	1.40517	0	0.730857	1.83691	0.397873	GO:0006511	Ubiquitin carboxyl-terminal hydrolase (AHRD V1 ***- B9HG62_POPTR); contains Interpro domain(s) IPR001394 Peptidase C19, ubiquitin carboxyl-terminal hydrolase 2
Solyc02g079150.1.1	0	1.55798	0	0.805754	2.02201	0.398492	na	F-box family protein (AHRD V1 ***- B9H220_POPTR); contains Interpro domain(s) IPR001810 Cyclin-like F-box
Solyc11g069080.1.1	1424.09	3931.4	0.362235	416.547	1045.29	0.398499	na	Os09g0549700 protein (Fragment) (AHRD V1 ***- C7J776_ORYSJ)
Solyc08g016060.1.1	0.614006	1.45822	0.421065	1.34009	3.35904	0.39895	na	Dedicator of cytokinesis 8 (AHRD V1 *-*- B9EJ70_MOUSE)
Solyc00g272810.1.1	20.8265	86.3334	0.241233	3.87832	9.71008	0.399412	GO:0008152	N-acetyltransferase (AHRD V1 ***- B6SUK9_MAIZE); contains Interpro domain(s) IPR000182 GCN5-related N-acetyltransferase
Solyc03g026180.1.1	479.157	3371.55	0.142118	445.978	1111.91	0.401092	na	Unknown Protein (AHRD V1)
Solyc10g074440.1.1	6.25188	18.7227	0.33392	7.75964	19.2837	0.402394	GO:0008843	Endochitinase (Chitinase) (AHRD V1 **** Q43184_SOLTU); contains Interpro domain(s) IPR016283 Glycoside hydrolase, family 19
Solyc06g071220.1.1	1.60428	4.38341	0.365989	2.61675	6.49882	0.40265	na	Unknown Protein (AHRD V1)
Solyc06g066840.2.1	0.503328	4.91867	0.10233	3.98952	9.87819	0.403872	GO:0016491	2-oxoglutarate-dependent dioxygenase (AHRD V1 ***- B9GL08_POPTR); contains Interpro domain(s) IPR005123 Oxoglutarate and iron-dependent oxygenase
Solyc08g081980.2.1	0.0842674	0.208999	0.403195	0.239662	0.593332	0.403926	GO:0004712	Serine/threonine-protein kinase A-Raf (AHRD V1 *-** ARAF_PIG); contains Interpro domain(s) IPR010632 Protein of unknown function DUF1221
Solyc02g086400.1.1	1.78963	3.95723	0.452243	1.45966	3.613	0.404002	na	Unknown Protein (AHRD V1)
Solyc10g055790.1.1	2329.77	8649.09	0.269366	4961.66	12279.3	0.404067	GO:0008061	Chitinase (Fragment) (AHRD V1 --*- Q38777_ALLSA); contains Interpro domain(s) IPR001002 Chitin-binding, type 1
Solyc04g074050.2.1	4.74091	10.1666	0.466322	2.59229	6.3759	0.406576	GO:0005515,GO:0006468	Receptor like kinase, RLK
Solyc01g105180.2.1	8.86392	19.5547	0.453288	6.4929	15.8221	0.410369	GO:0043130	LIM zinc-binding protein (AHRD V1 *--* D6TLS9_9CHLR)
Solyc06g006040.1.1	0.580602	2.03646	0.285104	0.76402	1.85512	0.411844	GO:0005515,GO:0019199	Receptor like kinase, RLK
Solyc01g008500.2.1	0.708149	5.2571	0.134703	1.069	2.59335	0.412208	GO:0005515,GO:0004674	Receptor serine/threonine kinase (AHRD V1 **** O49202_ORYSJ); contains Interpro domain(s) IPR002290 Serine/threonine protein kinase
Solyc02g080600.1.1	341.246	1244.21	0.274267	139.601	337.62	0.413486	na	Unknown Protein (AHRD V1)
Solyc01g067020.2.1	0.259791	2.26144	0.114879	1.00286	2.4194	0.414508	GO:0004675	Receptor like kinase, RLK
Solyc02g068830.1.1	2.01843	11.5828	0.174261	5.35857	12.9206	0.414731	GO:0005515,GO:0004675	Receptor like kinase, RLK
Solyc05g009260.1.1	9.617	48.6962	0.19749	8.16417	19.5878	0.416799	na	Transport inhibitor response 1 (Fragment) (AHRD V1 **-- D3K010_ARATH)
Solyc07g054970.1.1	0	2539.49	0	1424.36	3414.74	0.417121	na	Unknown Protein (AHRD V1)
Solyc10g076410.1.1	3.32948	18.8337	0.176783	13.0064	31.1773	0.417175	na	Abscisic acid receptor PYL4 (AHRD V1 **-- PYL4_ARATH); contains Interpro domain(s) IPR019587 Polyketide cyclase/dehydrase
Solyc12g088390.1.1	1.0253	2.46326	0.416237	2.22526	5.33251	0.417301	GO:0005622	Zinc-finger protein (AHRD V1 ***- Q40899_PETHY); contains Interpro domain(s) IPR007087 Zinc finger, C2H2-type
Solyc02g063200.1.1	0.148719	0.467122	0.318373	0.362746	0.864797	0.419458	GO:0004622	Lipase-like protein (AHRD V1 **-- Q9LF16_ARATH); contains Interpro domain(s) IPR000073 Alpha/beta hydrolase fold-1
Solyc10g008220.2.1	1.98631	4.6535	0.426842	0.620821	1.47625	0.420539	GO:0005515	Cc-nbs-lrr, resistance protein
Solyc12g099730.1.1	0	0.396314	0	0.241843	0.574125	0.421238	na	Glycosyltransferase-like protein (AHRD V1 **-- D8RRC1_SELML); contains Interpro domain(s) IPR006740 Protein of unknown function DUF604
Solyc01g103330.2.1	29.3363	58.9328	0.497792	21.7611	51.1669	0.425296	na	Unknown Protein (AHRD V1)
Solyc02g077590.1.1	0.839147	2.18146	0.384672	1.02484	2.40643	0.425876	GO:0005634,GO:0006355,GO:0045449	Homeobox-leucine zipper-like protein (AHRD V1 *-*- Q3HRT1_PICGL); contains Interpro domain(s) IPR001356 Homeobox
Solyc06g069900.2.1	1.10964	3.7061	0.299409	1.30299	3.05672	0.426271	GO:0045544,GO:0045543	1-aminocyclopropane-1-carboxylate oxidase (AHRD V1 **-* B0F9M0_LILLO); contains Interpro domain(s) IPR005123 Oxoglutarate and iron-dependent oxygenase
Solyc04g014400.2.1	4.29563	10.1705	0.422362	5.18025	12.1463	0.426488	GO:0005515	LRR receptor-like serine/threonine-protein kinase, RLP
Solyc07g063020.1.1	0.259102	0.642702	0.403145	0.350908	0.822722	0.426521	GO:0009055	CT099 (Fragment) (AHRD V1 *-*- Q4KR07_SOLPE); contains Interpro domain(s) IPR008972 Cupredoxin
Solyc10g008270.2.1	0.939229	2.99232	0.31388	1.65462	3.87718	0.426759	GO:0005634,GO:0045449	Helix-loop-helix DNA-binding (AHRD V1 ***- Q2HTT3_MEDTR); contains Interpro domain(s) IPR001092 Basic helix-loop-helix dimerisation region bHLH
Solyc10g079930.1.1	11.0503	32.2798	0.342329	8.71316	20.3721	0.427701	GO:0008152	UDP-glucosyltransferase HvUGT5876 (AHRD V1 ***- D3WYW1_HORVD); contains Interpro domain(s) IPR002213 UDP-glucuronosyl/UDP-glucosyltransferase
Solyc05g010440.1.1	25.1557	51.8615	0.485055	17.5727	40.8911	0.429744	na	CDP-alcohol phosphatidyltransferase (AHRD V1 **-- D3BS60_POLPA)
Solyc04g007490.2.1	1.72795	3.80215	0.454467	1.74104	4.03735	0.431233	GO:0005515,GO:0000166	Cc-nbs-lrr, resistance protein with an R1 specific domain
Solyc02g090490.2.1	3.85616	8.23265	0.468398	2.62404	6.08302	0.431371	GO:0004620	Patatin-like protein 3 (AHRD V1 ***- Q9FZ08_TOBAC); contains Interpro domain(s) IPR002641 Patatin
Solyc09g091660.2.1	3.06473	10.0718	0.304288	3.43471	7.94802	0.432147	GO:0042626	ABC transporter G family member 40 (AHRD V1 ***- AB40G_ARATH); contains Interpro domain(s) IPR013525 ABC-2 type transporter
Solyc11g072980.1.1	1.02594	4.40904	0.23269	4.25309	9.84094	0.432183	GO:0008610,GO:0016020,GO:0008152	3-ketoacyl-CoA synthase 6 (AHRD V1 ***- A9XU47_GOSHI); contains Interpro domain(s) IPR012392 Very-long-chain 3-ketoacyl-CoA synthase
Solyc12g042100.1.1	51.5556	112.547	0.458081	48.7222	112.581	0.432775	na	Unknown Protein (AHRD V1)
Solyc01g014290.1.1	1.32893	3.78253	0.351334	3.30959	7.63669	0.43338	na	Unknown Protein (AHRD V1)
Solyc02g031790.1.1	0.901672	1.94393	0.46384	0.637112	1.46147	0.435939	GO:0005515,GO:0019199	Receptor like kinase, RLK
Solyc11g064770.1.1	0.183809	0.501702	0.366371	0.149365	0.342548	0.436041	GO:0005515	Cc-nbs-lrr, resistance protein
Solyc10g076650.1.1	0.0982007	0.292515	0.335712	0.1596	0.365981	0.436088	na	Ulp1 protease family C-terminal catalytic domain containing protein expressed (AHRD V1 *-*- Q2QY95_ORYSJ)
Solyc04g082520.1.1	0.0853913	0.681303	0.125335	0.277616	0.635812	0.436632	na	Ring zinc finger protein (Fragment) (AHRD V1 *--- A6MH00_LILLO); contains Interpro domain(s) IPR008166 Protein of unknown function DUF23
Solyc10g055740.1.1	1.71233	7.04513	0.243052	1.30998	2.99861	0.436862	na	Lysine/histidine transporter (AHRD V1 ***- B9GQ40_POPTR); contains Interpro domain(s) IPR013057 Amino acid transporter, transmembrane
Solyc00g275310.1.1	0.621748	1.49533	0.415793	0.404358	0.924843	0.437218	na	Unknown Protein (AHRD V1); contains Interpro domain(s) IPR013101 Leucine-rich repeat 2
Solyc04g071800.2.1	9.2874	21.0039	0.442175	8.83531	20.1998	0.437396	GO:0019825	Cytochrome P450
Solyc06g063210.2.1	1.53609	3.99484	0.384519	1.11327	2.54492	0.437448	GO:0005217,GO:0005515	Glutamate-gated kainate-type ion channel receptor subunit GluR5 (AHRD V1 **** B9HB97_POPTR); contains Interpro domain(s) IPR017103 Ionotropic glutamate-like receptor, plant
Solyc07g008140.2.1	2.61613	8.79288	0.297528	2.26915	5.18108	0.437969	GO:0009055	Blue copper protein (Fragment) (AHRD V1 *--- O82576_MAIZE); contains Interpro domain(s) IPR003245 Plastocyanin-like
Solyc08g079930.1.1	0.138011	1.30662	0.105624	1.0672	2.43409	0.438439	GO:0004252	Subtilisin-like protease (AHRD V1 **-- Q9LWA4_SOLLC); contains Interpro domain(s) IPR015500 Peptidase S8, subtilisin-related
Solyc01g097280.2.1	4.45877	16.3835	0.27215	8.86625	20.1932	0.439071	GO:0005515	Chitinase (Fragment) (AHRD V1 *--- B8QVF0_ZEAMP); contains Interpro domain(s) IPR000726 Glycoside hydrolase, family 19, catalytic IPR001153 Barwin
Solyc02g032060.1.1	0	0.294855	0	0.234579	0.533521	0.439681	GO:0004675	LRR receptor-like serine/threonine-protein kinase, RLP
Solyc02g092580.2.1	17.4204	45.0134	0.387005	26.6924	60.6876	0.439833	GO:0004601,GO:0005515	Peroxidase (AHRD V1 **** A0S5Z4_SESIN); contains Interpro domain(s) IPR002016 Haem peroxidase, plant/fungal/bacterial
Solyc02g063450.2.1	24.9232	64.7141	0.385128	39.8492	90.5159	0.440245	na	Hypothetical YFW family protein 5 (AHRD V1 *--- Q5AP84_CANAL); contains Interpro domain(s) IPR009836 Protein of unknown function DUF1399
Solyc11g072610.1.1	0.816969	2.32299	0.351689	1.88188	4.27435	0.440273	GO:0006259,GO:0017111	DNA recombination and repair protein (AHRD V1 ***- Q3LW29_BIGNA); contains Interpro domain(s) IPR016467 DNA repair and recombination, RecA-like
Solyc09g090230.1.1	6.57486	15.0897	0.435718	3.20133	7.26234	0.440812	na	Casein kinase 1-like protein 8 (AHRD V1 ***- Q9LSX4_ARATH); contains Interpro domain(s) IPR011009 Protein kinase-like
Solyc07g032420.1.1	5.45972	1.26248	4.3246	0.317472	0.719557	0.441205	GO:0016020,GO:0055114	NAD(P)H-quinone oxidoreductase subunit H, chloroplastic (AHRD V1 *-*- NDHH_ILLOL); contains Interpro domain(s) IPR001135 NADH-quinone oxidoreductase, subunit D
Solyc12g041960.1.1	0.140614	1.55311	0.0905371	1.02889	2.32292	0.44293	GO:0008171,GO:0046983	O-methyltransferase (AHRD V1 ***- A5HJZ9_VITVI); contains Interpro domain(s) IPR016461 O-methyltransferase, COMT, eukaryota
Solyc04g079250.2.1	16.356	76.974	0.212487	26.5018	59.8056	0.443132	GO:0045735,GO:0016298	Patatin-like protein 1 (AHRD V1 ***- Q9FZ09_TOBAC); contains Interpro domain(s) IPR002641 Patatin
Solyc07g006370.1.1	10.7991	24.259	0.445158	6.61554	14.8704	0.44488	GO:0005432	Sodium/calcium exchanger protein (AHRD V1 *-** B6K816_SCHJY); contains Interpro domain(s) IPR004837 Sodium/calcium exchanger membrane region
Solyc04g074030.2.1	1.28268	3.01622	0.425261	1.2962	2.90576	0.44608	GO:0005515,GO:0006468	Receptor like kinase, RLK
Solyc02g072190.2.1	0.474529	0.950386	0.499301	0.964386	2.15714	0.447067	GO:0045449	WRKY transcription factor 5 (AHRD V1 ***- A7UGD2_SOLTU); contains Interpro domain(s) IPR003657 DNA-binding WRKY
Solyc01g020570.1.1	0	0.448591	0	0.668055	1.49234	0.447656	GO:0016020	Calcium-transporting ATPase 1 (AHRD V1 ***- Q7XBH9_CERRI); contains Interpro domain(s) IPR001757 ATPase, P-type, K/Mg/Cd/Cu/Zn/Na/Ca/Na/H-transporter
Solyc10g007280.2.1	6.95604	19.4573	0.357503	6.9637	15.2998	0.45515	GO:0016887	AAA-ATPase (AHRD V1 **-* C3TX92_BRASY); contains Interpro domain(s) IPR003959 ATPase, AAA-type, core
Solyc06g053640.1.1	0.392439	0.793541	0.494542	0.957458	2.10359	0.455154	GO:0008270	Ring H2 finger protein (AHRD V1 *-*- D9ZHD8_HYPPE); contains Interpro domain(s) IPR018957 Zinc finger, C3HC4 RING-type
Solyc07g008240.2.1	0.422422	2.1394	0.197449	1.03069	2.26332	0.455389	GO:0005344,GO:0019825	Non-symbiotic hemoglobin protein (AHRD V1 ***- Q4VIX3_GOSHI); contains Interpro domain(s) IPR001032 Leghaemoglobin
Solyc08g080100.2.1	6.70149	19.7371	0.339538	9.6884	21.1909	0.457196	GO:0005515,GO:0003700	MADS box transcription factor (AHRD V1 **** C3PTE7_POPTO); contains Interpro domain(s) IPR002100 Transcription factor, MADS-box
Solyc08g078040.2.1	3.88566	7.77198	0.499958	2.36892	5.17582	0.45769	GO:0008152,GO:0016491	Monooxygenase FAD-binding (AHRD V1 ***- D8MSJ3_9ENTR); contains Interpro domain(s) IPR003042 Aromatic-ring hydroxylase-like
Solyc09g065610.1.1	365.328	1476.77	0.247383	1208.21	2636.87	0.458199	na	Transmembrane BAX inhibitor motif-containing protein 4 (AHRD V1 ***- B6TZF1_MAIZE); contains Interpro domain(s) IPR006214 Uncharacterised protein family UPF0005
Solyc12g038620.1.1	1371.91	3762.07	0.364669	590.27	1283	0.46007	na	Unknown Protein (AHRD V1)
Solyc05g050380.2.1	7.57067	25.0816	0.301842	8.81174	19.1204	0.460855	GO:0030551	Cyclic nucleotide-gated ion channel 1 (AHRD V1 **** B6U0R1_MAIZE); contains Interpro domain(s) IPR000595 Cyclic nucleotide-binding
Solyc01g106620.2.1	10.2795	92.5687	0.111047	30.1468	65.242	0.462077	GO:0005515	Pathogenesis-related protein 1a (AHRD V1 **-- Q00MX6_MALDO); contains Interpro domain(s) IPR018244 Allergen V5/Tpx-1 related, conserved site
Solyc02g093960.2.1	0.446689	2.01119	0.222102	0.726218	1.56941	0.462733	na	Genomic DNA chromosome 5 P1 clone MAC12 (AHRD V1 **-- Q9FFX3_ARATH)
Solyc08g062490.2.1	12.781	53.7479	0.237795	9.83907	21.2485	0.463048	GO:0005515,GO:0003700	WRKY transcription factor 16 (AHRD V1 **** C9DI05_9ROSI); contains Interpro domain(s) IPR003657 DNA-binding WRKY
Solyc05g018630.1.1	1808.51	3969.1	0.455647	993.382	2135.41	0.465195	GO:0005087,GO:0003682	RCC1 and BTB domain-containing protein 2 (AHRD V1 **-- RCBT2_PONAB); contains Interpro domain(s) IPR009091 Regulator of chromosome condensation/beta-lactamase-inhibitor protein II
Solyc01g014280.2.1	1.7829	4.30532	0.414116	5.78797	12.4047	0.466595	na	Unknown Protein (AHRD V1)
Solyc06g076910.1.1	0.36503	0.925283	0.394506	0.329575	0.705577	0.4671	GO:0005515,GO:0019199	Receptor like kinase, RLK
Solyc11g008530.1.1	0.755032	1.55849	0.484464	0.707909	1.51195	0.468209	GO:0006396,GO:0006508,GO:0005524,GO:0005622	Ribonuclease 3-like protein 3 (AHRD V1 *-*- RTL3_ORYSJ); contains Interpro domain(s) IPR000999 Ribonuclease III
Solyc12g056460.1.1	17.8514	58.0225	0.307663	41.2059	87.8229	0.469193	GO:0005515,GO:0003700	MADS box transcription factor (AHRD V1 **** C3PTE7_POPTO); contains Interpro domain(s) IPR002100 Transcription factor, MADS-box
Solyc03g078370.1.1	0.606248	2.84768	0.212892	0.98533	2.09928	0.469366	GO:0005529,GO:0006468	Receptor-like protein kinase (AHRD V1 ***- Q39202_ARATH); contains Interpro domain(s) IPR002290 Serine/threonine protein kinase
Solyc08g077740.1.1	0.620494	2.28704	0.271309	0.397068	0.844363	0.470257	GO:0016301	LRR receptor-like serine/threonine-protein kinase, RLP
Solyc03g031730.2.1	1.98952	6.01746	0.330625	2.03614	4.32976	0.470266	GO:0004338	Beta-glucosidase 47 (AHRD V1 **** D7MEP5_ARALY); contains Interpro domain(s) IPR001360 Glycoside hydrolase, family 1
Solyc01g087810.2.1	4.13267	8.46206	0.488376	5.30698	11.2814	0.470419	GO:0006508,GO:0043086	Subtilisin-like protease (AHRD V1 **-- O82777_SOLLC); contains Interpro domain(s) IPR015500 Peptidase S8, subtilisin-related
Solyc05g005570.2.1	0.813386	1.7136	0.474665	0.881492	1.86898	0.471643	GO:0004650	BURP domain-containing protein (Fragment) (AHRD V1 *--- Q94IC5_9ROSI); contains Interpro domain(s) IPR004873 BURP
Solyc03g005910.2.1	2.67142	6.37615	0.418971	4.96401	10.5116	0.472241	GO:0004091	GDSL esterase/lipase At1g29670 (AHRD V1 ***- GDL15_ARATH); contains Interpro domain(s) IPR001087 Lipase, GDSL
Solyc06g061160.1.1	0.344813	3.90682	0.0882592	3.08703	6.51208	0.474047	GO:0003700	Ramosa1 C2H2 zinc-finger transcription factor (AHRD V1 *-** D0UTY6_ZEAMM); contains Interpro domain(s) IPR007087 Zinc finger, C2H2-type
Solyc07g062490.1.1	13.8065	41.9996	0.328729	32.1856	67.8825	0.474137	GO:0005529	S-locus-specific glycoprotein (AHRD V1 **-- SLSG0_BRAOA); contains Interpro domain(s) IPR001480 Curculin-like (mannose-binding) lectin
Solyc07g053890.2.1	0.850161	3.81532	0.222828	0.967386	2.03975	0.474267	na	O-acyltransferase WSD1 (AHRD V1 **-- WSD1_ARATH); contains Interpro domain(s) IPR009721 Protein of unknown function DUF1298
Solyc10g084960.1.1	2.88304	29.4855	0.0977782	3.04953	6.40225	0.476322	na	Glutathione S-transferase-like protein (AHRD V1 ***- A8DUB0_SOLLC); contains Interpro domain(s) IPR004046 Glutathione S-transferase, C-terminal
Solyc07g008600.1.1	1.45044	3.00505	0.482668	1.24795	2.61496	0.477235	GO:0004675	LRR receptor-like serine/threonine-protein kinase, RLP
Solyc12g008960.1.1	2.19122	4.56628	0.47987	3.09751	6.46131	0.479393	na	Calmodulin-binding protein (AHRD V1 ***- A2I5F3_BETVU)
Solyc03g093120.2.1	1.43572	4.76574	0.301259	0.689219	1.42188	0.484724	GO:0016798,GO:0016762	Xyloglucan endotransglucosylase/hydrolase 9 (AHRD V1 **** C0IRG8_9ERIC); contains Interpro domain(s) IPR016455 Xyloglucan endotransglucosylase/hydrolase
Solyc01g014860.2.1	31.6318	68.2324	0.463589	31.6454	65.2242	0.485179	na	Zinc finger CCCH domain-containing protein 52 (AHRD V1 ***- C3H52_ARATH)
Solyc12g045030.1.1	14.4944	41.699	0.347596	21.5272	44.1566	0.487519	GO:0008152,GO:0055114	Short-chain dehydrogenase/reductase family protein (AHRD V1 **-- D7LV30_ARALY); contains Interpro domain(s) IPR002347 Glucose/ribitol dehydrogenase
Solyc04g064530.1.1	16.1999	48.5657	0.333567	13.2959	27.1311	0.490061	na	Unknown Protein (AHRD V1)
Solyc07g045510.2.1	0.0383866	0.190325	0.20169	0.0935759	0.190809	0.490417	na	Pentatricopeptide repeat-containing protein (AHRD V1 ***- D7M2R8_ARALY); contains Interpro domain(s) IPR002885 Pentatricopeptide repeat
Solyc01g020130.2.1	0	0.404401	0	0.333433	0.679606	0.490627	GO:0016020	Glycosyltransferase (AHRD V1 ***- Q50HV0_SOLLC); contains Interpro domain(s) IPR005027 Glycosyl transferase, family 43
Solyc01g096170.2.1	0.102627	0.25482	0.402743	0.0833982	0.16998	0.490635	GO:0004672	Serine/threonine protein kinase (AHRD V1 *-** D0NNA3_PHYIN); contains Interpro domain(s) IPR002290 Serine/threonine protein kinase
Solyc08g079910.1.1	0.0587975	0.17535	0.335315	0.19113	0.389455	0.490763	GO:0004252	Subtilisin-like protease (AHRD V1 **-- Q9LWA3_SOLLC); contains Interpro domain(s) IPR015500 Peptidase S8, subtilisin-related
Solyc03g113600.2.1	0.0600131	0.179002	0.335265	0.0487707	0.0993732	0.490783	na	IFA binding protein (AHRD V1 *-*- A6MGY3_LILLO); contains Interpro domain(s) IPR007656 Protein of unknown function DUF593
Solyc01g044420.2.1	0.144259	0.3591	0.401724	0.0586211	0.119394	0.490989	GO:0005516	Calmodulin binding protein (AHRD V1 **-* B6SL12_MAIZE); contains Interpro domain(s) IPR000048 IQ calmodulin-binding region
Solyc03g114870.1.1	0.0816101	0.325417	0.250786	0.0663294	0.13505	0.491147	GO:0046983	HAT family dimerisation domain containing protein (AHRD V1 **-- Q7XED8_ORYSJ); contains Interpro domain(s) IPR008906 HAT dimerisation
Solyc10g085090.1.1	0	0.0820531	0	0.133788	0.272392	0.49116	GO:0008471,GO:0004322	Laccase 1a (AHRD V1 **** B9IG56_POPTR); contains Interpro domain(s) IPR017761 Laccase
Solyc07g006930.1.1	0	0.181235	0	0.0738025	0.150218	0.491303	na	Pentatricopeptide (PPR) repeat-containing protein-like (AHRD V1 *--- Q6ZCP9_ORYSJ); contains Interpro domain(s) IPR004158 Protein of unknown function DUF247, plant
Solyc05g051920.2.1	0	0.279136	0	0.0757585	0.154186	0.491345	GO:0005351	Major facilitator superfamily transporter (AHRD V1 *-*- Q2NDT2_ERYLH); contains Interpro domain(s) IPR016196 Major facilitator superfamily, general substrate transporter
Solyc05g010330.2.1	0	0.109387	0	0.0888952	0.180822	0.491617	GO:0004601,GO:0005515	Peroxidase (AHRD V1 **** Q94IQ0_TOBAC); contains Interpro domain(s) IPR002016 Haem peroxidase, plant/fungal/bacterial
Solyc01g111250.2.1	0	0.113504	0	0.0921969	0.187512	0.491685	GO:0023034,GO:0006629	Phosphatidylinositol-specific phospholipase c (AHRD V1 *-*- B9UXN2_LISMO); contains Interpro domain(s) IPR017946 PLC-like phosphodiesterase, TIM beta/alpha-barrel domain
Solyc08g008430.2.1	0.354809	0.71058	0.499323	0.192287	0.391013	0.491766	GO:0008152,GO:0055114	Short-chain dehydrogenase/reductase family protein (AHRD V1 **-- D7L204_ARALY); contains Interpro domain(s) IPR002347 Glucose/ribitol dehydrogenase
Solyc01g108320.2.1	0.122772	0.738037	0.166349	0.199612	0.405845	0.491843	GO:0005515	Peroxidase (AHRD V1 ***- Q43004_ORYSJ); contains Interpro domain(s) IPR002016 Haem peroxidase, plant/fungal/bacterial
Solyc01g067370.2.1	0	0.12724	0	0.103191	0.209774	0.491915	na	Pollen-specific lysine-rich protein SBgLR (AHRD V1 *--- Q6JLA6_SOLTU)
Solyc03g083480.2.1	0	0.532614	0	0.215825	0.438659	0.492011	na	Receptor-like kinase (AHRD V1 *-*- Q9LL53_ORYSA)
Solyc11g044440.1.1	0	0.136646	0	0.110699	0.224966	0.49207	na	Serine/threonine-protein phosphatase 7 long form homolog (AHRD V1 **-- PPP7L_ARATH); contains Interpro domain(s) IPR019557 Aminotransferase-like, plant mobile domain
Solyc11g051060.1.1	0.708215	2.13365	0.331927	0.460634	0.93594	0.492162	GO:0006629	GDSL esterase/lipase 2 (AHRD V1 ***- GLIP2_ARATH); contains Interpro domain(s) IPR001087 Lipase, GDSL
Solyc10g079540.1.1	0	0.144942	0	0.117307	0.238328	0.492208	GO:0030755,GO:0033799	O-methyltransferase (AHRD V1 **** O65859_PRUDU); contains Interpro domain(s) IPR016461 O-methyltransferase, COMT, eukaryota
Solyc07g039410.2.1	0	0.147365	0	0.119234	0.242225	0.492245	GO:0006915	Nbs-lrr, resistance protein
Solyc07g053000.1.1	0	0.295489	0	0.119536	0.242836	0.49225	GO:0005524	Fasciclin-like arabinogalactan protein (AHRD V1 ***- B9N201_POPTR); contains Interpro domain(s) IPR000782 FAS1 domain
Solyc09g005560.2.1	0	0.295489	0	0.119536	0.242836	0.49225	na	Zinc finger and SCAN domain containing 29 (Predicted) (AHRD V1 *--- A9X1B1_PAPAN); contains Interpro domain(s) IPR017877 MYB-like
Solyc04g077240.2.1	0	0.304924	0	0.246572	0.500826	0.492331	GO:0004084	Branched-chain-amino-acid aminotransferase (AHRD V1 **** Q94CF8_CAPAN); contains Interpro domain(s) IPR005786 Branched-chain amino acid aminotransferase II
Solyc11g072750.1.1	0.606527	1.37216	0.442024	0.246572	0.500826	0.492331	GO:0005975	Chitinase a (AHRD V1 ***- Q7M1R1_9ASPA); contains Interpro domain(s) IPR001223 Glycoside hydrolase, family 18, catalytic domain
Solyc09g011520.2.1	0	1.23282	0	0.124589	0.253045	0.492359	GO:0004364	Glutathione S-transferase-like protein (AHRD V1 **** A8DUB0_SOLLC); contains Interpro domain(s) IPR004046 Glutathione S-transferase, C-terminal
Solyc09g011540.2.1	0	2.36603	0	0.880041	1.78574	0.492816	GO:0004364	Glutathione S-transferase-like protein (AHRD V1 **** A8DUB0_SOLLC); contains Interpro domain(s) IPR004046 Glutathione S-transferase, C-terminal
Solyc04g051640.2.1	0.360738	0.728008	0.495514	0.586694	1.19049	0.492817	GO:0046872	Purple acid phosphatase (AHRD V1 ***- A5YBN1_TOBAC); contains Interpro domain(s) IPR015914 Purple acid phosphatase, N-terminal
Solyc08g075880.2.1	0.819501	3.93982	0.208005	1.33299	2.70256	0.493232	GO:0030001	Metal ion binding protein (AHRD V1 **-- D7LYP1_ARALY); contains Interpro domain(s) IPR006121 Heavy metal transport/detoxification protein
Solyc09g097760.2.1	0.210827	1.92187	0.109699	0.171469	0.347575	0.493329	na	Glycine rich protein (AHRD V1 *-*- Q94CG1_TOBAC); contains Interpro domain(s) IPR010800 Glycine rich
Solyc08g007980.2.1	0	0.459627	0	0.184193	0.373166	0.493595	na	GTP binding protein (AHRD V1 **-- B6TE93_MAIZE); contains Interpro domain(s) IPR007612 Protein of unknown function DUF567
Solyc11g071440.1.1	0.495419	1.26027	0.393105	0.100753	0.203972	0.493955	GO:0055114	Pyridine nucleotide-disulfide oxidoreductase family protein (AHRD V1 **-- D7LMI4_ARALY); contains Interpro domain(s) IPR001327 Pyridine nucleotide-disulphide oxidoreductase, NAD-binding region
Solyc01g044340.2.1	1.27109	2.84775	0.446349	0.413614	0.837166	0.494064	na	Os09g0513800 protein (Fragment) (AHRD V1 *-*- Q0J0E7_ORYSJ)
Solyc09g082810.2.1	6.62328	14.9356	0.443456	5.83774	11.8069	0.494435	na	Unknown Protein (AHRD V1); contains Interpro domain(s) IPR010800 Glycine rich
Solyc03g006380.2.1	0.848067	2.31127	0.366927	0.920013	1.86032	0.494546	na	Unknown Protein (AHRD V1)
Solyc08g079870.1.1	12.7003	63.2429	0.200818	44.7722	90.3536	0.495522	GO:0004252	Subtilisin-like protease (AHRD V1 **-- Q9LWA3_SOLLC); contains Interpro domain(s) IPR015500 Peptidase S8, subtilisin-related IPR000209 Peptidase S8 and S53, subtilisin, kexin, sedolisin
Solyc02g089000.2.1	0.341768	0.703787	0.485613	0.556314	1.12263	0.495545	na	Unknown Protein (AHRD V1)
Solyc09g065260.1.1	0	0.368884	0	0.582057	1.17395	0.495811	GO:0005515	Blue copper protein (AHRD V1 **-- B6U7P6_MAIZE); contains Interpro domain(s) IPR003245 Plastocyanin-like
Solyc04g015640.1.1	0.371275	0.76741	0.483803	0.302217	0.609258	0.496041	GO:0006915	Cc-nbs, resistance protein fragment
Solyc00g233480.1.1	0	0.208616	0	0.327387	0.659311	0.496559	na	ABC transporter-like protein (AHRD V1 *-*- Q6K376_ORYSJ)
Solyc02g077130.1.1	0.52129	1.09838	0.474599	0.424634	0.851719	0.498561	GO:0016298,GO:0004091	GDSL esterase/lipase At1g28580 (AHRD V1 **** GDL7_ARATH); contains Interpro domain(s) IPR001087 Lipase, GDSL
Solyc02g077060.1.1	0	1.69633	0	1.30925	2.62479	0.498802	na	RPW8.2 (AHRD V1 **-- C4P0N9_ARALP); contains Interpro domain(s) IPR008808 Mildew-resistance, broad-spectrum
Solyc12g062840.1.1	1.95975	0.700145	2.79906	1.06489	0.531622	2.0031	na	Unknown Protein (AHRD V1)
Solyc01g014090.1.1	2.65785	0.713213	3.72659	1.08323	0.540571	2.00386	na	Plant synaptotagmin (AHRD V1 ***- B9N719_POPTR); contains Interpro domain(s) IPR000008 C2 calcium-dependent membrane targeting
Solyc01g099560.2.1	26.792	4.44146	6.03225	15.4091	7.68704	2.00456	GO:0004090	Carbonyl reductase 3 (AHRD V1 **** B6TRS7_MAIZE); contains Interpro domain(s) IPR002347 Glucose/ribitol dehydrogenase
Solyc08g013680.2.1	1.36005	0		2.21735	1.10596	2.00491	GO:0005737	Inorganic pyrophosphatase (AHRD V1 ***- Q2HTA8_MEDTR); contains Interpro domain(s) IPR008162 Inorganic pyrophosphatase
Solyc12g062510.1.1	0.688084	0		0.560927	0.279701	2.00545	GO:0016020	ATPase (AHRD V1 ***- C0SAL8_PARBP); contains Interpro domain(s) IPR001757 ATPase, P-type, K/Mg/Cd/Cu/Zn/Na/Ca/Na/H-transporter
Solyc01g014100.2.1	5.57646	1.7401	3.20468	1.29938	0.645538	2.01286	na	Unknown Protein (AHRD V1)
Solyc05g024500.2.1	0.868077	0		1.41607	0.701719	2.018	na	Unknown Protein (AHRD V1)
Solyc06g084370.1.1	1.74922	0		2.85345	1.41366	2.01848	na	Unknown Protein (AHRD V1)
Solyc04g076930.1.1	2.68445	0		1.45966	0.722599	2.02001	GO:0003676	Werner Syndrome-like exonuclease (AHRD V1 ***- WEX_ARATH); contains Interpro domain(s) IPR012337 Polynucleotidyl transferase, ribonuclease H fold
Solyc04g005800.2.1	35.8794	11.3754	3.15412	30.7811	15.1505	2.03169	GO:0043565	Homeobox-leucine zipper protein (AHRD V1 *-*- Q9FXN8_ZINEL); contains Interpro domain(s) IPR001356 Homeobox
Solyc10g047030.1.1	1.18957	0.281483	4.22608	1.15084	0.562842	2.04469	GO:0009044,GO:0005515	Beta-xylosidase 4 (AHRD V1 **** D7MRV5_ARALY); contains Interpro domain(s) IPR001764 Glycoside hydrolase, family 3, N-terminal
Solyc04g080970.2.1	9.89127	3.89168	2.54165	4.51713	2.20506	2.04853	na	Short internode related sequence 5 (AHRD V1 **-- D2KC76_BRARP); contains Interpro domain(s) IPR007818 Protein of unknown function DUF702
Solyc09g074570.1.1	49.6072	13.638	3.63742	107.523	52.3747	2.05296	GO:0008794	Glutaredoxin (AHRD V1 **** B3F8F2_SOLTU); contains Interpro domain(s) IPR011905 Glutaredoxin-like, plant II
Solyc06g053970.2.1	7.64012	1.45689	5.24413	2.06813	1.00725	2.05324	na	Pollen allergen (AHRD V1 *-*- Q0EEJ0_CRYJA)
Solyc10g008410.1.1	138.284	54.2584	2.54862	109.244	53.0141	2.06066	GO:0004842	RING finger protein 5 (AHRD V1 *-*- B6UBI0_MAIZE); contains Interpro domain(s) IPR018957 Zinc finger, C3HC4 RING-type
Solyc03g082510.1.1	15.4645	4.87006	3.17542	29.6177	14.3385	2.06561	na	Auxin-responsive family protein (AHRD V1 **-- D7M515_ARALY); contains Interpro domain(s) IPR003676 Auxin responsive SAUR protein
Solyc11g069330.1.1	160.642	79.8023	2.013	114.816	55.3307	2.07509	na	Arabidopsis thaliana genomic DNA chromosome 5 P1 clone MOK16 (AHRD V1 **-- Q9LYW6_ARATH)
Solyc11g012240.1.1	8.28592	3.2131	2.57879	8.74595	4.20194	2.08141	GO:0005515,GO:0008415	Wax synthase isoform 3 (AHRD V1 **-- Q84XY7_VITVI)
Solyc05g016260.2.1	5.03366	2.3908	2.10543	7.82555	3.74524	2.08947	na	Myosin XI-K (AHRD V1 --*- B0CN61_NICBE)
Solyc10g007870.2.1	124.993	37.1069	3.36846	79.5184	38.0558	2.08952	na	Tumor-related protein (AHRD V1 ***- Q40447_9SOLA)
Solyc02g086430.2.1	4.01874	1.54691	2.59791	2.64566	1.26269	2.09526	GO:0008270	Zinc finger protein 36 C3H type-like 1 (Fragment) (AHRD V1 *-*- C5H180_ACRGR); contains Interpro domain(s) IPR000571 Zinc finger, CCCH-type
Solyc01g058520.2.1	66.7506	13.4348	4.96848	23.9681	11.3898	2.10435	GO:0055114	Peroxidase 40 (AHRD V1 ***- D7M9X0_ARALY); contains Interpro domain(s) IPR002016 Haem peroxidase, plant/fungal/bacterial
Solyc04g058150.2.1	452.89	203.491	2.2256	436.231	206.728	2.11017	GO:0046872	Type 2 metallothionein (AHRD V1 ***- B3VKV5_SOLNI); contains Interpro domain(s) IPR000347 Plant metallothionein, family 15
Solyc09g091890.2.1	58.0593	11.5464	5.02835	15.5767	7.36818	2.11405	GO:0008134,GO:0031386	Small ubiquitin-related modifier 1 (AHRD V1 ***- C1BFB9_ONCMY); contains Interpro domain(s) IPR019955 Ubiquitin supergroup
Solyc08g023650.2.1	2.05148	0		3.29919	1.55308	2.12429	na	Unknown Protein (AHRD V1)
Solyc11g028080.1.1	29.1527	12.53	2.32663	26.7845	12.5927	2.12699	na	Unknown Protein (AHRD V1)
Solyc11g066250.1.1	3.00429	1.21849	2.46558	8.16518	3.80498	2.14592	GO:0042802,GO:0004185	Serine carboxypeptidase (AHRD V1 **** Q9XH61_9ASTR); contains Interpro domain(s) IPR001563 Peptidase S10, serine carboxypeptidase
Solyc01g091400.2.1	7.62044	2.36559	3.22137	4.03215	1.87523	2.15022	GO:0005515,GO:0003677	LOB domain protein 31 (AHRD V1 *-*- D7M5R7_ARALY); contains Interpro domain(s) IPR004883 Lateral organ boundaries, LOB
Solyc06g072350.2.1	265.206	105.422	2.51566	465.536	215.506	2.1602	na	UPF0497 membrane protein 17 (AHRD V1 ***- U497H_RICCO); contains Interpro domain(s) IPR006702 Uncharacterised protein family UPF0497, trans-membrane plant
Solyc04g071400.2.1	2.66436	0.727881	3.66043	2.16594	1.0009	2.16399	GO:0016020	Nodulin-like protein (AHRD V1 ***- B6TIX8_MAIZE); contains Interpro domain(s) IPR000620 Protein of unknown function DUF6, transmembrane
Solyc03g005790.2.1	14.5276	0		8.11426	3.74147	2.16874	GO:0016020	Chlorophyll a/b-binding protein (AHRD V1 ***- Q41234_PINTH); contains Interpro domain(s) IPR001344 Chlorophyll A-B binding protein
Solyc05g019980.1.1	11.1979	3.50557	3.19432	4.48948	2.05325	2.18652	na	Os06g0207500 protein (Fragment) (AHRD V1 *-*- Q0DDQ9_ORYSJ)
Solyc01g091870.2.1	2.79605	1.12373	2.48819	1.83714	0.837328	2.19405	GO:0055085	Major facilitator superfamily domain-containing protein 8 (AHRD V1 *--- MFSD8_XENLA); contains Interpro domain(s) IPR004331 SPX, N-terminal
Solyc09g064810.2.1	0.232598	0.115603	2.01204	0.425303	0.192586	2.20838	GO:0016020	Uncharacterized membrane protein C24H6.13 (AHRD V1 **-- YA7D_SCHPO); contains Interpro domain(s) IPR003864 Protein of unknown function DUF221
Solyc07g052140.2.1	0.97061	0.32297	3.00526	1.17402	0.529755	2.21616	GO:0016829	(-)-germacrene D synthase (AHRD V1 ***- Q64K29_9ROSI); contains Interpro domain(s) IPR005630 Terpene synthase, metal-binding domain
Solyc08g007500.2.1	1.01445	0.340735	2.97724	1.23733	0.558158	2.21681	na	Pentatricopeptide repeat-containing protein (AHRD V1 **-- D7ME07_ARALY)
Solyc12g042820.1.1	0.599651	0.171643	3.49359	0.311604	0.140558	2.21691	na	Serine/threonine-protein phosphatase 7 long form homolog (AHRD V1 **-- PPP7L_ARATH); contains Interpro domain(s) IPR019557 Aminotransferase-like, plant mobile domain
Solyc04g079890.2.1	4.84737	2.17367	2.23004	5.25573	2.37	2.21761	GO:0005515	Thaumatin-like protein (AHRD V1 ***- O24468_ARATH); contains Interpro domain(s) IPR001938 Thaumatin, pathogenesis-related
Solyc02g083030.1.1	0.19523	0		0.357234	0.161003	2.2188	na	CM0216.330.nc protein (AHRD V1 ***- B0BLI1_LOTJA); contains Interpro domain(s) IPR004320 Protein of unknown function DUF241, plant
Solyc01g017600.2.1	55.9187	21.5152	2.59903	73.0693	32.8254	2.226	na	Plant viral-response family protein (AHRD V1 **-- B6SQA7_MAIZE); contains Interpro domain(s) IPR006904 Protein of unknown function DUF716
Solyc03g118360.2.1	1.18864	0		2.17615	0.977361	2.22656	GO:0019538	ATP-dependent Clp protease ATP-binding subunit ClpC (AHRD V1 ***- D5A560_SPIPL); contains Interpro domain(s) IPR004176 Clp, N-terminal
Solyc07g065540.1.1	7.40057	2.03221	3.64164	3.97839	1.77578	2.24036	na	Fasciclin-like arabinogalactan protein 10 (AHRD V1 ***- A9XTL5_GOSHI); contains Interpro domain(s) IPR000782 FAS1 domain
Solyc04g070970.2.1	2.35566	0.531873	4.42899	0.696112	0.310337	2.24308	GO:0017127	ABC transporter G family member 22 (AHRD V1 **** AB22G_ARATH); contains Interpro domain(s) IPR003439 ABC transporter-like
Solyc06g084600.1.1	23.2977	0		43.7151	19.4293	2.24996	na	Unknown Protein (AHRD V1)
Solyc04g073980.2.1	2.04892	0.179751	11.3987	1.12638	0.498925	2.25761	GO:0005488,GO:0003723	Pumilio family protein (AHRD V1 *-*- D8U4V9_VOLCA); contains Interpro domain(s) IPR011989 Armadillo-like helical
Solyc10g076740.1.1	11.4854	2.40082	4.78395	29.9298	13.1595	2.27439	GO:0006629,GO:0016787	Isoamyl acetate-hydrolyzing esterase (AHRD V1 **-- B6T5T9_MAIZE); contains Interpro domain(s) IPR013831 Esterase, SGNH hydrolase-type, subgroup
Solyc06g084140.2.1	8.31063	1.89731	4.38022	6.89054	3.02223	2.27995	GO:0015381	High affinity sulfate transporter 1 (AHRD V1 **** SUT1_STYHA); contains Interpro domain(s) IPR001902 Sulphate anion transporter
Solyc06g065960.1.1	17.1438	5.78926	2.96131	6.9051	3.01402	2.29099	na	Unknown Protein (AHRD V1)
Solyc03g031880.2.1	0.805345	0.0802714	10.0328	0.916369	0.399823	2.29194	GO:0046592,GO:0008131	Amine oxidase family protein (AHRD V1 **** Q1EPI3_MUSAC); contains Interpro domain(s) IPR002937 Amine oxidase
Solyc04g074850.2.1	5.99887	1.87154	3.20531	0.533308	0.232583	2.29298	GO:0015559	Multidrug resistance protein mdtK (AHRD V1 **-- MDTK_YERP3); contains Interpro domain(s) IPR002528 Multi antimicrobial extrusion protein MatE
Solyc04g077100.2.1	1.43252	0.409045	3.50211	0.582213	0.253836	2.29366	GO:0003950	Poly polymerase catalytic domain containing protein expressed (AHRD V1 **-- Q336N3_ORYSJ); contains Interpro domain(s) IPR012317 Poly(ADP-ribose) polymerase, catalytic region
Solyc01g108930.2.1	1.63908	0.468875	3.49577	1.33243	0.580626	2.29482	GO:0006355	B3 domain-containing protein Os03g0622200 (AHRD V1 ***- Y3222_ORYSJ); contains Interpro domain(s) IPR003340 Transcriptional factor B3
Solyc02g079180.1.1	2.01059	0		0.673006	0.29326	2.29491	GO:0005634	Heat shock transcription factor 1 (AHRD V1 *-*- Q008S1_MEDSA); contains Interpro domain(s) IPR000232 Heat shock factor (HSF)-type, DNA-binding
Solyc11g013320.1.1	2.85494	0.13013	21.9391	0.738491	0.321668	2.29582	GO:0004252	Rhomboid family protein (AHRD V1 ***- D7KPC1_ARALY); contains Interpro domain(s) IPR002610 Peptidase S54, rhomboid
Solyc04g064620.2.1	3.94001	1.11006	3.54937	3.33172	1.43124	2.32786	GO:0016021	RAG1-activating protein 1 homolog (AHRD V1 **-- R1AP1_DROPS); contains Interpro domain(s) IPR018179 RAG1-activating protein 1 homologue
Solyc02g077550.2.1	5.48412	2.15821	2.54105	3.70064	1.5833	2.3373	na	DUF599 family protein (AHRD V1 ***- Q8T1D5_DICDI); contains Interpro domain(s) IPR006747 Protein of unknown function DUF599
Solyc04g007800.2.1	15.2349	3.2151	4.73855	14.2839	6.10459	2.33986	na	C2 domain-containing protein (AHRD V1 **-- D7KYE6_ARALY); contains Interpro domain(s) IPR018029 C2 membrane targeting protein
Solyc01g108610.2.1	8.78062	4.33819	2.02403	10.1453	4.3245	2.34601	GO:0005634	Cyclin-dependent kinase inhibitor 12 (AHRD V1 ***- Q6T2Z2_SOYBN); contains Interpro domain(s) IPR016701 Cyclin-dependent kinase inhibitor, plant
Solyc02g091910.1.1	14.3171	5.93585	2.41197	15.3264	6.50339	2.35668	na	EPIDERMAL PATTERNING FACTOR-like protein 2 (AHRD V1 ***- EPFL2_ARATH)
Solyc10g086390.1.1	2.12975	0.989833	2.15163	3.19704	1.35229	2.36417	GO:0008152,GO:0055114	Short-chain dehydrogenase/reductase family protein (AHRD V1 ***- D7LJU7_ARALY); contains Interpro domain(s) IPR002347 Glucose/ribitol dehydrogenase
Solyc03g094000.2.1	1.32937	0.167382	7.94213	1.62142	0.685773	2.36437	na	Light harvesting-like protein 3 (AHRD V1 **-- A9P991_POPTR)
Solyc04g005320.2.1	16.2161	5.15525	3.14555	10.4631	4.36321	2.39803	GO:0005515,GO:0003700	MADS-box transcription factor (AHRD V1 **** Q8S4L4_SOLLC); contains Interpro domain(s) IPR002100 Transcription factor, MADS-box
Solyc04g079700.2.1	10.8621	1.44531	7.51541	6.47436	2.69551	2.40191	GO:0000166	WD-40 repeat family protein (AHRD V1 **-- Q1EPE0_MUSAC); contains Interpro domain(s) IPR020472 G-protein beta WD-40 repeat, region
Solyc05g050700.1.1	29.1248	0.836793	34.8053	2.13474	0.887892	2.40428	GO:0004675	LRR receptor-like serine/threonine-protein kinase, RLP
Solyc10g085230.1.1	1.39754	0.497976	2.80644	0.810298	0.336626	2.40712	GO:0080044	UDP-glucosyltransferase (AHRD V1 **** C0LNQ9_MAIZE); contains Interpro domain(s) IPR002213 UDP-glucuronosyl/UDP-glucosyltransferase
Solyc06g008830.1.1	4.56931	0		4.12752	1.71093	2.41244	GO:0004693	Calcium-dependent protein kinase-like (AHRD V1 **** Q9LET1_ARATH); contains Interpro domain(s) IPR002290 Serine/threonine protein kinase
Solyc01g091320.2.1	543.167	262.257	2.07112	369.442	151.807	2.43363	GO:0080065	Sterol 4-alpha-methyl-oxidase 2 (AHRD V1 **** D7KH21_ARALY); contains Interpro domain(s) IPR006694 Fatty acid hydroxylase
Solyc10g083060.1.1	7.35494	0		12.1759	4.98962	2.44025	GO:0005622	Nuclear transport factor 2 family protein (AHRD V1 **-- D7MVS6_ARALY); contains Interpro domain(s) IPR018222 Nuclear transport factor 2, Eukaryote
Solyc04g056570.2.1	0.243946	0.0690853	3.53108	0.141586	0.0577482	2.45178	GO:0030275,GO:0000166	Tir-nbs-lrr, resistance protein
Solyc10g050190.1.1	0.103141	0		0.419193	0.170573	2.45756	na	Limkain-b1 (AHRD V1 *--- LKAP_MOUSE); contains Interpro domain(s) IPR007491 Protein of unknown function DUF537
Solyc06g074870.1.1	1.22772	0		0.499029	0.202922	2.45922	na	Sister chromatid cohesion 1 protein 1 (AHRD V1 ***- SCC11_ARATH)
Solyc07g008130.2.1	3.5062	0.712295	4.9224	0.950666	0.385104	2.4686	GO:0009055	Blue copper protein (Fragment) (AHRD V1 *--- O82576_MAIZE); contains Interpro domain(s) IPR003245 Plastocyanin-like
Solyc09g010570.1.1	0.324571	0		1.32069	0.533338	2.47627	na	Unknown Protein (AHRD V1)
Solyc03g115290.2.1	0.976443	0.334436	2.91967	1.3244	0.534819	2.47635	na	Unknown Protein (AHRD V1)
Solyc12g008380.1.1	6.83465	3.04248	2.24641	9.1882	3.6651	2.50694	na	Avr9/Cf-9 rapidly elicited protein 146 (AHRD V1 **-- Q9FQZ6_TOBAC)
Solyc09g057900.1.1	5.28639	1.64069	3.22205	3.07905	1.22549	2.51251	na	Unknown Protein (AHRD V1)
Solyc09g009580.2.1	4.48196	0.398843	11.2374	1.17088	0.463573	2.52577	GO:0080019	Fatty acyl coA reductase (AHRD V1 **** Q8L4M0_WHEAT); contains Interpro domain(s) IPR013120 Male sterility, NAD-binding
Solyc03g033860.1.1	1.61992	0.704992	2.29778	3.38825	1.33452	2.53893	na	Genomic DNA chromosome 5 TAC clone K1F13 (AHRD V1 ***- Q9FJZ5_ARATH)
Solyc02g062490.2.1	13.9406	5.89913	2.36316	10.3945	4.01948	2.58603	GO:0016491	2-oxoglutarate-dependent dioxygenase (Fragment) (AHRD V1 ***- Q944Y0_ARATH); contains Interpro domain(s) IPR005123 Oxoglutarate and iron-dependent oxygenase
Solyc05g013630.1.1	14.5342	2.70158	5.37989	46.8663	18.0104	2.60218	na	Unknown protein (Fragment) (AHRD V1 ***- Q43520_SOLLC)
Solyc11g005240.1.1	1.90576	0		0.729025	0.27802	2.6222	GO:0003676	Sensitivity to red light reduced protein 1 (AHRD V1 *--- D7MSG2_ARALY); contains Interpro domain(s) IPR012942 SRR1
Solyc07g065810.2.1	1.36635	0.569775	2.39805	0.74047	0.282368	2.62236	GO:0008270	RING finger family protein (AHRD V1 ***- D6RU92_SILLA); contains Interpro domain(s) IPR018957 Zinc finger, C3HC4 RING-type
Solyc01g094270.2.1	1.59107	0.290619	5.47476	0.940793	0.358379	2.62513	GO:0004090	Carbonyl reductase 1 (AHRD V1 **** B6U607_MAIZE); contains Interpro domain(s) IPR002347 Glucose/ribitol dehydrogenase
Solyc02g065340.1.1	2.22613	1.02383	2.17432	1.31671	0.500584	2.63035	GO:0006355	B3 domain-containing protein REM14 (AHRD V1 ***- REM14_ARATH); contains Interpro domain(s) IPR003340 Transcriptional factor B3
Solyc06g054360.1.1	2.94584	1.0092	2.91899	2.131	0.806708	2.6416	GO:0008757	S-adenosylmethionine-dependent methyltransferase (Fragment) (AHRD V1 *-** B3VXI9_POPTN); contains Interpro domain(s) IPR013216 Methyltransferase type 11
Solyc12g042120.1.1	7.72179	3.19814	2.41446	2.51439	0.949946	2.64688	na	Unknown Protein (AHRD V1)
Solyc06g066420.2.1	8.4076	1.55683	5.40046	12.8502	4.82419	2.6637	na	Cold induced protein-like (AHRD V1 *-*- Q94JH8_ORYSJ)
Solyc09g061670.1.1	0.821407	0.133983	6.13068	0.291059	0.108172	2.69071	na	Serine/threonine-protein phosphatase 7 long form homolog (AHRD V1 **-- PPP7L_ARATH); contains Interpro domain(s) IPR019557 Aminotransferase-like, plant mobile domain
Solyc08g079310.2.1	2.90027	1.29993	2.2311	2.03342	0.753392	2.69902	GO:0019825	Cytochrome P450
Solyc11g007880.1.1	5.30883	0		10.644	3.91506	2.71873	na	Self-pruning interacting protein 1 (AHRD V1 ***- Q9FR57_SOLLC)
Solyc08g076010.2.1	3.73913	1.70087	2.19836	1.2895	0.468325	2.75343	GO:0003700	Myb family transcription factor (AHRD V1 *--* D7L484_ARALY); contains Interpro domain(s) IPR006447 Myb-like DNA-binding region, SHAQKYF class
Solyc08g079420.2.1	0.361324	0		0.868446	0.31272	2.77707	GO:0019825	Cytochrome P450
Solyc00g136260.1.1	22.7899	5.14245	4.43172	24.9943	8.91827	2.8026	GO:0004842	Ring H2 finger protein (AHRD V1 *-*- D9ZHD8_HYPPE); contains Interpro domain(s) IPR018957 Zinc finger, C3HC4 RING-type
Solyc06g005550.1.1	4.56337	0.474491	9.6174	1.7713	0.620147	2.85626	na	X1 (Fragment) (AHRD V1 ***- Q3T7E5_ZEAMP); contains Interpro domain(s) IPR005380 Region of unknown function XS
Solyc10g085740.1.1	12.0001	5.95586	2.01484	9.15437	3.18093	2.87789	GO:0006629	GDSL esterase/lipase At5g03820 (AHRD V1 ***- GDL73_ARATH); contains Interpro domain(s) IPR001087 Lipase, GDSL
Solyc08g082160.2.1	223.617	65.3533	3.42166	120.687	41.6136	2.90018	na	Unknown Protein (AHRD V1)
Solyc03g120360.1.1	3.54386	1.63876	2.16253	1.89357	0.643298	2.94353	na	Phospholipase like protein (AHRD V1 *--- Q9SZN4_ARATH); contains Interpro domain(s) IPR007942 Phospholipase-like, arabidopsis
Solyc10g051090.1.1	4.64393	0.917351	5.06233	1.37607	0.467444	2.94382	na	Serine/threonine-protein phosphatase 7 long form homolog (AHRD V1 *--- PPP7L_ARATH); contains Interpro domain(s) IPR019557 Aminotransferase-like, plant mobile domain
Solyc04g076750.1.1	0.238083	0		0.145112	0.0492798	2.94465	GO:0005427	Oligopeptide transporter 4 (AHRD V1 **** B6U8Q5_MAIZE); contains Interpro domain(s) IPR004648 Tetrapeptide transporter, OPT1/isp4
Solyc05g051350.1.1	0.0648028	0		0.315987	0.107289	2.94519	GO:0016829	Rhamnogalacturonate lyase (AHRD V1 **** A3XLZ2_LEEBM); contains Interpro domain(s) IPR010325 Rhamnogalacturonate lyase
Solyc03g083380.2.1	1.36341	0.399678	3.41127	1.1733	0.39817	2.94673	GO:0045261	Diacylglycerol O-acyltransferase (AHRD V1 ***- A5UWY0_ROSS1); contains Interpro domain(s) IPR009721 Protein of unknown function DUF1298
Solyc06g075440.1.1	0.609849	0.26072	2.3391	0.212432	0.0720734	2.94744	GO:0080054,GO:0042936	Peptide transporter (AHRD V1 **-* A6YJX4_9MAGN); contains Interpro domain(s) IPR000109 TGF-beta receptor, type I/II extracellular region
Solyc12g089330.1.1	0.529884	0.0881093	6.01394	0.215342	0.0730576	2.94756	na	Synaptotagmin (AHRD V1 *--- B0W3L1_CULQU); contains Interpro domain(s) IPR018029 C2 membrane targeting protein
Solyc06g062690.2.1	6.68334	0		0.236191	0.0801074	2.94843	GO:0003677	Nucleosome assembly protein 1-like protein 4 (AHRD V1 ***- Q70Z16_TOBAC); contains Interpro domain(s) IPR002164 Nucleosome assembly protein (NAP)
Solyc10g007630.1.1	0.775527	0		0.472777	0.160348	2.94844	na	DNAJ heat shock N-terminal domain-containing protein (Fragment) (AHRD V1 *--- D7L312_ARALY); contains Interpro domain(s) IPR015609 Molecular chaperone, heat shock protein, Hsp40, DnaJ
Solyc09g082670.2.1	0.291553	0		0.473965	0.16075	2.94846	GO:0005515,GO:0003700	Heat stress transcription factor A3 (AHRD V1 *-** D1M7W9_SOLLC); contains Interpro domain(s) IPR000232 Heat shock factor (HSF)-type, DNA-binding
Solyc02g088750.1.1	0.309423	0.103089	3.00151	0.503032	0.170573	2.94907	GO:0008194	UDP-glucuronosyltransferase (AHRD V1 **** Q5UB81_ARATH); contains Interpro domain(s) IPR002213 UDP-glucuronosyl/UDP-glucosyltransferase
Solyc12g094600.1.1	0.457694	0.114524	3.99649	0.279045	0.0945849	2.95021	GO:0004721,GO:0016538	Cyclin B (AHRD V1 **** B6V744_POPTO); contains Interpro domain(s) IPR014400 Cyclin, A/B/D/E
Solyc09g031880.1.1	0.133808	0		0.326351	0.110546	2.95217	GO:0005737	Galactokinase-like protein (AHRD V1 *-*- Q9SG76_ARATH); contains Interpro domain(s) IPR006206 Mevalonate and galactokinase
Solyc04g005230.2.1	7.65197	2.19419	3.48738	2.66616	0.903027	2.95247	GO:0004091	Gibberellin receptor GID1L2 (AHRD V1 **-- B6T2M3_MAIZE); contains Interpro domain(s) IPR013094 Alpha/beta hydrolase fold-3
Solyc10g005460.2.1	1.03178	0.296253	3.48277	0.359521	0.121725	2.95355	GO:0003700	MYB transcription factor (AHRD V1 **-* Q9LDR8_ARATH); contains Interpro domain(s) IPR015495 Myb transcription factor
Solyc01g068630.2.1	0.148719	0		0.362746	0.122811	2.95369	GO:0016787,GO:0008152	Pyrimidine 5&apos-nucleotidase (AHRD V1 ***- D3P8R6_DEFDS); contains Interpro domain(s) IPR010237 Pyrimidine 5-nucleotidase
Solyc04g014640.1.1	0.761141	0.153073	4.97241	0.371314	0.125697	2.95404	na	Serine/threonine-protein phosphatase 7 long form homolog (AHRD V1 **-- PPP7L_ARATH); contains Interpro domain(s) IPR019557 Aminotransferase-like, plant mobile domain
Solyc01g090890.2.1	0.774339	0.155778	4.97079	1.13327	0.3836	2.9543	na	Xenotropic and polytropic retrovirus receptor (AHRD V1 **-- B2GU54_XENTR); contains Interpro domain(s) IPR004331 SPX, N-terminal
Solyc05g011870.1.1	0.157815	0		0.769904	0.260577	2.95461	GO:0050294	Steroid sulfotransferase 3 (AHRD V1 **** O82410_BRANA); contains Interpro domain(s) IPR000863 Sulfotransferase
Solyc09g010200.2.1	0.158245	0		0.386002	0.130642	2.95465	na	UPF0497 membrane protein 7 (AHRD V1 ***- U4977_RICCO); contains Interpro domain(s) IPR006459 Uncharacterised protein family UPF0497, trans-membrane plant subgroup
Solyc02g071730.2.1	32.1407	5.1242	6.27234	11.6436	3.94065	2.95474	GO:0005515,GO:0003700	MADS-box transcription factor AGAMOUS (AHRD V1 **-* Q8GTY3_HELAN); contains Interpro domain(s) IPR002100 Transcription factor, MADS-box IPR002487 Transcription factor, K-box
Solyc01g067540.1.1	0.660902	0		0.403045	0.136378	2.95535	GO:0003677,GO:0006355	Ethylene responsive transcription factor 12 (AHRD V1 *-*- C0J9I3_9ROSA); contains Interpro domain(s) IPR001471 Pathogenesis-related transcriptional factor and ERF, DNA-binding
Solyc04g074400.1.1	0.522441	0.175588	2.97538	0.424827	0.143704	2.95626	na	Os06g0220000 protein (Fragment) (AHRD V1 ***- Q0DDJ2_ORYSJ); contains Interpro domain(s) IPR006766 Phosphate-induced protein 1 conserved region
Solyc09g089620.1.1	0.58275	0.196346	2.96797	0.473918	0.160199	2.95831	na	AT-hook DNA-binding protein (Fragment) (AHRD V1 **-- A1DR81_CATRO); contains Interpro domain(s) IPR014476 Predicted AT-hook DNA-binding
Solyc05g048820.2.1	1.17732	0.39677	2.96726	0.478729	0.161814	2.95851	GO:0005515,GO:0003677	Remorin 2 (AHRD V1 ***- Q9XEX9_SOLLC); contains Interpro domain(s) IPR005516 Remorin, C-terminal region
Solyc06g083450.2.1	4.0798	0.652787	6.24982	0.523932	0.176981	2.96039	GO:0030755,GO:0033799	O-methyltransferase 1 (AHRD V1 **** D7MTQ7_ARALY); contains Interpro domain(s) IPR001077 O-methyltransferase, family 2
Solyc03g120860.2.1	1.22032	0		1.78683	0.602975	2.96336	GO:0009055	Early nodulin-like protein 1 (AHRD V1 *--- B6TP28_MAIZE); contains Interpro domain(s) IPR008972 Cupredoxin
Solyc02g065730.1.1	11.0397	1.6078	6.86634	1.28304	0.432689	2.96527	GO:0046982	MADS box transcription factor (AHRD V1 ***- Q689E7_GENTR); contains Interpro domain(s) IPR002100 Transcription factor, MADS-box
Solyc10g005380.2.1	0.535397	0		0.653368	0.220304	2.96576	na	Unknown Protein (AHRD V1)
Solyc07g018310.2.1	0.5928	0		0.72353	0.243722	2.96867	na	Unknown Protein (AHRD V1)
Solyc06g008990.1.1	1.01633	0.348682	2.91478	0.827154	0.278226	2.97296	na	Unknown Protein (AHRD V1)
Solyc04g080070.1.1	1.4851	0.383705	3.87042	1.8133	0.609258	2.97624	na	Unknown Protein (AHRD V1); contains Interpro domain(s) IPR000626 Ubiquitin
Solyc01g073970.2.1	0.372466	0		0.909564	0.305596	2.97636	GO:0042802	Histone H3 (AHRD V1 ***- D8L9K7_WHEAT); contains Interpro domain(s) IPR000164 Histone H3
Solyc10g076390.1.1	3.73566	0		1.01382	0.340134	2.98065	na	BES1/BZR1 homolog protein 1 (AHRD V1 *--- BEH1_ARATH); contains Interpro domain(s) IPR008540 BZR1, transcriptional repressor
Solyc06g072650.1.1	1.85974	0		1.13588	0.380442	2.98569	na	Auxin responsive SAUR protein (AHRD V1 *--- Q2HTF2_MEDTR); contains Interpro domain(s) IPR003676 Auxin responsive SAUR protein
Solyc01g108700.2.1	0.484327	0		1.18337	0.396088	2.98764	na	Unknown Protein (AHRD V1)
Solyc04g072700.2.1	1.70135	0.601025	2.83075	1.38618	0.46268	2.99598	GO:0005515	Metal ion binding protein (AHRD V1 **-* B6U811_MAIZE); contains Interpro domain(s) IPR006121 Heavy metal transport/detoxification protein
Solyc05g050440.2.1	1.59778	0		1.92719	0.641737	3.00308	na	Amino acid transporter (AHRD V1 ***- B9HY05_POPTR); contains Interpro domain(s) IPR013057 Amino acid transporter, transmembrane
Solyc09g091770.1.1	2.963	0.803121	3.68936	1.81198	0.601282	3.01353	na	Unknown Protein (AHRD V1)
Solyc01g087630.1.1	4.0107	0.876681	4.57487	5.88769	1.94965	3.01987	na	Dihydroflavonol-4-reductase (AHRD V1 *-*- B6TPA7_MAIZE)
Solyc01g093960.2.1	15.5838	7.76308	2.00742	8.88266	2.91767	3.04444	GO:0005515	MADS box transcription factor (AHRD V1 ***- Q2NNC0_ELAGV); contains Interpro domain(s) IPR002487 Transcription factor, K-box
Solyc08g068520.2.1	0.175903	0.0279696	6.28908	0.142948	0.0466084	3.067	na	F-box family protein (AHRD V1 *-*- B9I698_POPTR)
Solyc03g093530.1.1	4.93616	0		3.0084	0.978536	3.07439	GO:0003677,GO:0006355	Ethylene responsive transcription factor 1b (AHRD V1 ***- C0J9I8_9ROSA); contains Interpro domain(s) IPR001471 Pathogenesis-related transcriptional factor and ERF, DNA-binding
Solyc03g020030.2.1	0.215523	0		0.547791	0.177634	3.08382	GO:0004867	Proteinase inhibitor II (AHRD V1 ***- B3F0C1_TOBAC); contains Interpro domain(s) IPR003465 Proteinase inhibitor I20, Pin2
Solyc12g019380.1.1	1.1189	0.27974	3.99979	0.696677	0.225462	3.09	GO:0006278	Polyprotein (AHRD V1 ***- A9UD03_9VIRU); contains Interpro domain(s) IPR010661 Reverse transcriptase thumb
Solyc06g066180.2.1	1.35422	0.483287	2.8021	0.403331	0.129524	3.11395	GO:0045449	Myb family transcription factor (AHRD V1 *--- D7L484_ARALY); contains Interpro domain(s) IPR006447 Myb-like DNA-binding region, SHAQKYF class
Solyc01g104780.2.1	6.39796	2.42683	2.63634	3.08944	0.98917	3.12326	na	Nodulin-related integral membrane protein DUF125 (AHRD V1 *-*- C7JBI4_ACEP3); contains Interpro domain(s) IPR008217 Protein of unknown function DUF125, transmembrane
Solyc10g012310.1.1	4.21694	1.28276	3.2874	10.7999	3.43686	3.14237	GO:0016021	Rhomboid family protein (AHRD V1 ***- D7M4K1_ARALY); contains Interpro domain(s) IPR002610 Peptidase S54, rhomboid
Solyc10g007080.2.1	1.99635	0.470318	4.24468	1.5274	0.485318	3.14721	GO:0016020	Aberrant lateral root formation 5 (AHRD V1 *--- Q9LUH2_ARATH); contains Interpro domain(s) IPR002528 Multi antimicrobial extrusion protein MatE
Solyc02g070820.1.1	9.14849	4.33931	2.10828	4.42245	1.40089	3.15689	na	Avr9/Cf-9 rapidly elicited protein 180 (AHRD V1 ***- Q9FQZ1_TOBAC)
Solyc03g097580.2.1	17.1884	0.956334	17.9732	8.15084	2.56502	3.17769	GO:0016021	MtN3-like protein (AHRD V1 **-- Q9LUE3_ARATH); contains Interpro domain(s) IPR018179 RAG1-activating protein 1 homologue
Solyc07g055920.2.1	6.17916	1.01118	6.11084	2.66546	0.833648	3.19734	GO:0005515	Agamous MADS-box transcription factor (AHRD V1 **-- B2CDE2_9ASPA); contains Interpro domain(s) IPR002487 Transcription factor, K-box
Solyc12g057080.1.1	3.39293	0.871366	3.89381	3.36218	1.04226	3.22586	GO:0008152	UDP-glucuronosyltransferase (AHRD V1 **-- Q5UB81_ARATH); contains Interpro domain(s) IPR002213 UDP-glucuronosyl/UDP-glucosyltransferase
Solyc08g069110.2.1	1.21431	0.127146	9.55052	0.519395	0.158724	3.27232	GO:0010280	Dtdp-glucose 4 6-dehydratase (AHRD V1 *-*- B8C5W5_THAPS); contains Interpro domain(s) IPR016040 NAD(P)-binding domain
Solyc03g059200.1.1	16.9092	0		1.78612	0.542918	3.28985	GO:0003677,GO:0045449	MYB transcription factor (AHRD V1 **-- Q9LSI7_ARATH); contains Interpro domain(s) IPR015495 Myb transcription factor
Solyc12g056480.1.1	33.0891	13.0153	2.54232	109.433	32.8211	3.33423	na	Senescence-inducible chloroplast stay-green protein (AHRD V1 **-- A7VLV1_PEA)
Solyc09g065800.2.1	3.38609	0.730717	4.63393	1.78523	0.529896	3.36902	GO:0009922	Fatty acid elongase 3-ketoacyl-CoA synthase (AHRD V1 **** Q6DUV5_BRANA); contains Interpro domain(s) IPR012392 Very-long-chain 3-ketoacyl-CoA synthase
Solyc01g081280.2.1	3.83682	0		9.25026	2.72636	3.3929	na	Unknown Protein (AHRD V1)
Solyc03g093370.1.1	2.8581	0		0.301077	0.0876589	3.43464	na	Protein DYAD (AHRD V1 ***- DYAD_ARATH)
Solyc02g084960.1.1	3.81678	0.727365	5.24741	4.07493	1.17888	3.45661	na	Genomic DNA chromosome 5 TAC clone K1F13 (AHRD V1 ***- Q9FJZ5_ARATH)
Solyc06g059970.2.1	92.3859	21.6239	4.2724	43.7873	12.4809	3.50834	GO:0003677	MADS box transcription factor (AHRD V1 ***- A7LK41_POPDE); contains Interpro domain(s) IPR002100 Transcription factor, MADS-box
Solyc03g020080.2.1	4.06167	1.04034	3.90418	2.97539	0.847673	3.51007	GO:0004867	Proteinase inhibitor II (AHRD V1 ***- Q3S483_SOLTU); contains Interpro domain(s) IPR003465 Proteinase inhibitor I20, Pin2
Solyc01g096750.1.1	2.77758	0.435439	6.3788	1.70273	0.484294	3.5159	GO:0019899	Argonaute 4-like protein (AHRD V1 ***- D5FQ91_PELHO); contains Interpro domain(s) IPR003165 Stem cell self-renewal protein Piwi
Solyc02g086620.2.1	174.184	0		761.279	215.996	3.52451	na	Unknown Protein (AHRD V1)
Solyc08g005960.1.1	21.2182	3.4283	6.18913	16.022	4.45914	3.59307	GO:0006869	Cortical cell-delineating protein (AHRD V1 *--- B6U436_MAIZE); contains Interpro domain(s) IPR013770 Plant lipid transfer protein and hydrophobic protein, helical
Solyc08g066960.2.1	0.517142	0.23334	2.21626	0.420235	0.116814	3.59747	GO:0046715	Boron transporter 2 (AHRD V1 **-* A8WCD9_WHEAT); contains Interpro domain(s) IPR003020 Bicarbonate transporter, eukaryotic
Solyc06g010250.2.1	0.751931	0		0.746957	0.207373	3.602	GO:0015112	Nitrate transporter (AHRD V1 **** A5JUX2_9ROSI); contains Interpro domain(s) IPR016196 Major facilitator superfamily, general substrate transporter
Solyc06g050860.2.1	1.46681	0.26755	5.48238	1.1925	0.3305	3.60817	GO:0005515	Speckle-type poz protein (AHRD V1 *--- B0X7L3_CULQU); contains Interpro domain(s) IPR013089 Kelch related
Solyc03g079880.2.1	18.7421	1.40327	13.356	3.05073	0.839528	3.63386	GO:0008289	Protease inhibitor/seed storage/lipid transfer protein family protein (AHRD V1 **** D7LUP2_ARALY); contains Interpro domain(s) IPR003612 Plant lipid transfer protein/seed storage/trypsin-alpha amylase inhibitor
Solyc11g012230.1.1	2.61661	0.584201	4.47896	1.77283	0.480222	3.69169	GO:0005515,GO:0008415	Wax synthase isoform 3 (AHRD V1 **-- Q84XY7_VITVI)
Solyc02g089430.1.1	70.0833	0		328.914	87.5308	3.75769	na	Unknown Protein (AHRD V1)
Solyc00g143770.1.1	28.2412	0		37.6693	10.0096	3.76332	na	Unknown Protein (AHRD V1)
Solyc04g005360.1.1	1.06953	0.533579	2.00445	3.33234	0.884746	3.76644	GO:0019825	Cytochrome P450
Solyc02g081670.1.1	5.9908	1.57611	3.801	4.95512	1.30354	3.80128	GO:0008134,GO:0004842	Fimbriata (Fragment) (AHRD V1 **-- Q6QVW9_MIMLE); contains Interpro domain(s) IPR001810 Cyclin-like F-box
Solyc12g009300.1.1	4.09531	0.428281	9.5622	1.53264	0.401594	3.81639	GO:0016157	Sucrose synthase (AHRD V1 **** O82693_SOLLC); contains Interpro domain(s) IPR012820 Sucrose synthase, plants and cyanobacteria IPR000368 Sucrose synthase
Solyc03g006450.1.1	19.8216	1.13089	17.5274	13.5289	3.49971	3.86572	GO:0005515,GO:0016291	Acyl-CoA thioesterase/ catalytic/ hydrolase acting on ester bonds (AHRD V1 **-* B6TLJ7_MAIZE); contains Interpro domain(s) IPR003736 Phenylacetic acid degradation-related protein
Solyc01g010240.2.1	16.2699	3.20933	5.06956	12.2986	3.17693	3.87122	GO:0005515,GO:0003700	CRABS CLAW (Fragment) (AHRD V1 ***- Q5EMM8_GOSHI); contains Interpro domain(s) IPR006780 YABBY protein
Solyc03g095940.1.1	27.4311	10.698	2.56413	20.8245	5.32619	3.90983	GO:0005515	LOB domain family protein (AHRD V1 ***- D7L9U4_ARALY); contains Interpro domain(s) IPR004883 Lateral organ boundaries, LOB
Solyc01g067250.2.1	4.43227	1.50989	2.93549	5.31165	1.35649	3.91573	na	Cullin 1-like protein C (AHRD V1 ***- A0ELU7_PETIN)
Solyc02g082880.2.1	0.445172	0		0.206733	0.0526475	3.92674	GO:0015645	Acyl-CoA synthetase/AMP-acid ligase II (AHRD V1 **** Q2W3Z0_MAGSA); contains Interpro domain(s) IPR000873 AMP-dependent synthetase and ligase
Solyc02g081750.1.1	2.41113	0.501901	4.804	0.979934	0.249238	3.93172	GO:0016740	Acyltransferase (Fragment) (AHRD V1 **-- C1JZ77_9SOLA); contains Interpro domain(s) IPR003480 Transferase
Solyc07g062280.2.1	0.989819	0.440067	2.24925	0.357603	0.0909234	3.93301	GO:0034722	Gamma-glutamyl hydrolase 2 (AHRD V1 **** D7MX15_ARALY); contains Interpro domain(s) IPR015527 Peptidase C26, gamma-glutamyl hydrolase
Solyc09g091090.1.1	1.01186	0.337502	2.99809	0.731144	0.185883	3.93336	GO:0004497	Monooxygenase (AHRD V1 **** D5ZV09_9ACTO); contains Interpro domain(s) IPR000103 Pyridine nucleotide-disulphide oxidoreductase, class-II
Solyc02g090170.2.1	2.38483	0.358252	6.65685	0.775473	0.197107	3.93427	GO:0006355	B3 domain-containing protein LOC_Os12g40090 (AHRD V1 ***- Y1209_ORYSJ); contains Interpro domain(s) IPR003340 Transcriptional factor B3
Solyc00g029190.2.1	3.13198	0.654363	4.7863	2.12184	0.539115	3.93578	GO:0008757	S-adenosyl-L-methionine salicylic acid carboxyl methyltransferase (AHRD V1 **** A7XZE9_9MAGN); contains Interpro domain(s) IPR005299 SAM dependent carboxyl methyltransferase
Solyc06g060590.2.1	1.20051	0.150856	7.95799	0.976082	0.247835	3.93843	GO:0016021	Nodulin MtN3 family protein (AHRD V1 **-- D7KK13_ARALY); contains Interpro domain(s) IPR018179 RAG1-activating protein 1 homologue
Solyc06g083140.2.1	0.82095	0		0.667672	0.169207	3.94589	GO:0005201	Auxin-induced in root cultures protein 12 (AHRD V1 **-- AIR12_ARATH); contains Interpro domain(s) IPR007613 Protein of unknown function DUF568, DOMON-like
Solyc10g082020.1.1	2.37727	0		0.967179	0.24434	3.95833	GO:0016831,GO:0042803	Cytokinin riboside 5&apos;-monophosphate phosphoribohydrolase LOG (AHRD V1 **-- LOG_ORYSJ); contains Interpro domain(s) IPR005269 Conserved hypothetical protein CHP00730
Solyc02g032910.1.1	113.383	0.610631	185.682	1.8758	0.469445	3.99578	na	Glycine rich protein (AHRD V1 *-*- Q43498_SOLLC)
Solyc02g067780.2.1	1.06954	0.505504	2.11579	0.555788	0.138348	4.01732	GO:0004702,GO:0019199	RLK, Receptor like protein, putative resistance protein with an antifungal domain
Solyc08g077080.1.1	9.03168	0.88255	10.2336	3.27164	0.81188	4.02971	GO:0080044	UDP-glucosyltransferase HvUGT14077 (AHRD V1 **** D3WYW3_HORVD); contains Interpro domain(s) IPR002213 UDP-glucuronosyl/UDP-glucosyltransferase
Solyc09g098420.1.1	3.46718	0.486193	7.13128	1.14285	0.271025	4.21677	GO:0004675	Receptor like kinase, RLK
Solyc01g073720.2.1	1.2106	0.418757	2.89094	5.58496	1.32315	4.22096	na	Unknown Protein (AHRD V1)
Solyc04g058100.2.1	3.30751	0.989341	3.34314	6.54166	1.5462	4.2308	GO:0005507	Type 2 metallothionein (AHRD V1 ***- B3VKV5_SOLNI); contains Interpro domain(s) IPR000347 Plant metallothionein, family 15
Solyc02g069280.2.1	1.10124	0.0809139	13.61	0.861712	0.202725	4.25064	GO:0035197,GO:0019899	ARGONAUTE 1 (AHRD V1 ***- D6RUV9_TOBAC); contains Interpro domain(s) IPR003165 Stem cell self-renewal protein Piwi
Solyc10g080410.1.1	1.76753	0.103931	17.0068	1.09869	0.257915	4.25989	GO:0006355	BZIP transcription factor (AHRD V1 ***- Q93XM5_ARATH); contains Interpro domain(s) IPR011616 bZIP transcription factor, bZIP-1
Solyc07g042460.1.1	1.02332	0.290292	3.52514	0.356386	0.0807156	4.41533	GO:0016174	Respiratory burst oxidase-like protein E (AHRD V1 **** B2D0N7_HORVD); contains Interpro domain(s) IPR013121 Ferric reductase, NAD binding
Solyc07g063710.1.1	0.158783	0		0.0967748	0.0219147	4.41598	GO:0019199,GO:0004674	Serine/threonine kinase receptor (AHRD V1 **** Q7DMS5_BRANA); contains Interpro domain(s) IPR002290 Serine/threonine protein kinase
Solyc08g006020.2.1	0.422866	0		1.03139	0.232853	4.42936	GO:0003700	NAC domain transcription factor (AHRD V1 *-** B6U2D4_MAIZE); contains Interpro domain(s) IPR003441 No apical meristem (NAM) protein
Solyc02g067130.1.1	0.0393929	0		0.100052	0.0223521	4.47618	na	Serine/threonine-protein phosphatase 7 long form homolog (AHRD V1 *--- PPP7L_ARATH); contains Interpro domain(s) IPR019557 Aminotransferase-like, plant mobile domain
Solyc08g076250.1.1	3.47371	0.843572	4.11786	1.75513	0.388264	4.52046	GO:0019825	Cytochrome P450
Solyc01g066290.2.1	2.37143	0.348682	6.80113	5.23864	1.1129	4.7072	na	Unknown Protein (AHRD V1)
Solyc06g074320.2.1	5.44694	1.01246	5.37991	2.83318	0.60107	4.71356	GO:0005515,GO:0003677	BZIP transcription factor (AHRD V1 ***- Q93XM6_ARATH); contains Interpro domain(s) IPR011616 bZIP transcription factor, bZIP-1
Solyc05g015750.2.1	50.0803	7.73441	6.475	22.5667	4.73323	4.76772	GO:0005515,GO:0003700	Transcription factor MADS-box 2 (AHRD V1 **** D5HSY6_9ROSA); contains Interpro domain(s) IPR002100 Transcription factor, MADS-box IPR002487 Transcription factor, K-box
Solyc06g076200.1.1	0.38623	0.144078	2.6807	0.454114	0.094735	4.79352	na	X1 (Fragment) (AHRD V1 ***- Q3T7E5_ZEAMP); contains Interpro domain(s) IPR005380 Region of unknown function XS
Solyc02g089200.2.1	70.3455	11.7004	6.01223	26.2898	5.4631	4.81225	GO:0005515,GO:0003700	MADS-box transcription factor (AHRD V1 **** Q3KSZ0_PRUDU); contains Interpro domain(s) IPR002100 Transcription factor, MADS-box IPR002487 Transcription factor, K-box
Solyc02g065740.2.1	0.110084	0		0.447428	0.0910093	4.91629	GO:0016760	Alpha-1 4-glucan-protein synthase (UDP-forming) (AHRD V1 **-* Q2HV87_MEDTR); contains Interpro domain(s) IPR004901 Alpha-1,4-glucan-protein synthase, UDP-forming
Solyc07g063670.2.1	3.90744	0.270391	14.4511	2.19083	0.445251	4.92044	na	Unknown Protein (AHRD V1)
Solyc12g010880.1.1	4.86343	0.62033	7.84007	1.0991	0.222339	4.94335	GO:0008270	RING-finger protein like (AHRD V1 *-*- B6SVN2_MAIZE); contains Interpro domain(s) IPR018957 Zinc finger, C3HC4 RING-type
Solyc04g050010.1.1	0.494643	0		2.01439	0.404403	4.98115	GO:0005515	LOB domain protein 1 (AHRD V1 ***- D7KHW8_ARALY); contains Interpro domain(s) IPR004883 Lateral organ boundaries, LOB
Solyc03g098570.1.1	0.540773	0.132845	4.07071	0.54506	0.109416	4.98154	na	F-box family protein (AHRD V1 ***- D7MPC5_ARALY); contains Interpro domain(s) IPR017451 F-box associated type 1
Solyc11g010980.1.1	0.142163	0		0.585133	0.11742	4.98325	GO:0008152,GO:0016491,GO:0055114	Alcohol dehydrogenase (AHRD V1 ***- ADH2_BACST); contains Interpro domain(s) IPR002085 Alcohol dehydrogenase superfamily, zinc-containing
Solyc04g052990.1.1	2.10161	0		5.71108	1.13864	5.0157	na	Auxin-induced SAUR-like protein (AHRD V1 ***- Q8S348_CAPAN); contains Interpro domain(s) IPR003676 Auxin responsive SAUR protein
Solyc06g069430.2.1	25.6378	1.29395	19.8136	5.35052	1.06629	5.01788	GO:0046982	MADS box transcription factor (AHRD V1 ***- Q9SBQ1_PETHY); contains Interpro domain(s) IPR002487 Transcription factor, K-box
Solyc12g014630.1.1	25.7497	3.96693	6.49109	14.1446	2.64472	5.34824	GO:0006869	Cortical cell-delineating protein (AHRD V1 *--- B6U436_MAIZE); contains Interpro domain(s) IPR013770 Plant lipid transfer protein and hydrophobic protein, helical
Solyc08g062450.1.1	91.264	41.3236	2.20852	23.8981	4.43507	5.38844	GO:0051082	class II heat shock protein (AHRD V1 ***- B6T339_MAIZE); contains Interpro domain(s) IPR002068 Heat shock protein Hsp20
Solyc01g105650.2.1	1.12627	0.424098	2.65568	1.25906	0.232572	5.41364	GO:0016491	1-aminocyclopropane-1-carboxylate oxidase (AHRD V1 **-- ACCO_MUSAC); contains Interpro domain(s) IPR005123 Oxoglutarate and iron-dependent oxygenase
Solyc03g114840.2.1	16.4892	5.14567	3.20448	12.5303	2.27138	5.5166	GO:0005515,GO:0003700	MADS box transcription factor 11 (AHRD V1 **** D9IFM5_ONCHC); contains Interpro domain(s) IPR002100 Transcription factor, MADS-box IPR002487 Transcription factor, K-box
Solyc08g067230.2.1	164.06	27.2318	6.02457	85.5951	15.4115	5.55398	GO:0003677	MADS box transcription factor (AHRD V1 ***- A7LK41_POPDE); contains Interpro domain(s) IPR002100 Transcription factor, MADS-box
Solyc12g019540.1.1	52.6543	14.3774	3.6623	66.4135	11.8879	5.58665	na	Unknown Protein (AHRD V1)
Solyc12g044900.1.1	0.2214	0		0.26988	0.045832	5.88846	na	Protein SEY1 (AHRD V1 ***- B6U4D9_MAIZE); contains Interpro domain(s) IPR008803 Root hair defective 3 GTP-binding
Solyc06g071700.1.1	3.49161	0.0559666	62.3874	0.549187	0.093262	5.88865	GO:0005515,GO:0008131	Primary amine oxidase (AHRD V1 **** B4WL51_9SYNE); contains Interpro domain(s) IPR000269 Copper amine oxidase
Solyc12g005560.1.1	4.03646	0.308786	13.072	0.3028	0.0514108	5.88981	GO:0009168	Unknown Protein (AHRD V1)
Solyc07g043630.1.1	1.05924	0		0.184221	0.0312634	5.89255	GO:0015645	Acyl-CoA synthetase/AMP-acid ligase II (AHRD V1 **** D0C359_9GAMM); contains Interpro domain(s) IPR000873 AMP-dependent synthetase and ligase
Solyc06g075490.1.1	0.251186	0.0834878	3.00866	0.408313	0.0692736	5.89421	GO:0080054,GO:0042936	Nitrate transporter (AHRD V1 **-* Q9SZY4_ARATH); contains Interpro domain(s) IPR000109 TGF-beta receptor, type I/II extracellular region
Solyc04g077740.1.1	0.424929	0.142243	2.98735	0.690951	0.116992	5.90597	na	Unknown Protein (AHRD V1)
Solyc07g065070.1.1	0.882142	0.147745	5.97071	0.717219	0.121418	5.90702	GO:0005515,GO:0008415	Wax synthase isoform 3 (AHRD V1 **-- Q84XY7_VITVI); contains Interpro domain(s) IPR004299 Membrane bound O-acyl transferase, MBOAT
Solyc01g107110.2.1	5.59862	0		22.7739	3.85183	5.91249	na	Unknown Protein (AHRD V1)
Solyc04g056420.1.1	1.03904	0.210405	4.93829	1.01407	0.171314	5.91936	GO:0004601,GO:0005515	Peroxidase (AHRD V1 **** Q07445_SOLLC); contains Interpro domain(s) IPR010255 Haem peroxidase
Solyc04g015700.1.1	6.22277	0		25.4588	4.25244	5.98687	na	Unknown Protein (AHRD V1)
Solyc12g006590.1.1	1.5104	0		3.69486	0.612745	6.03001	GO:0005488	Zinc finger RAN-binding domain containing 2 (AHRD V1 **** Q7SZF0_DANRE); contains Interpro domain(s) IPR001876 Zinc finger, RanBP2-type
Solyc09g074890.1.1	3.70212	1.40785	2.62963	6.0168	0.978536	6.14878	GO:0004871	Rapid alkalinization factor 1 (AHRD V1 **-- Q84UC9_9ROSI); contains Interpro domain(s) IPR008801 Rapid ALkalinization Factor
Solyc12g038510.1.1	20.6266	4.57759	4.506	14.4641	2.34343	6.17219	GO:0005634	MADS box transcription factor 11 (AHRD V1 ***- D9IFM5_ONCHC); contains Interpro domain(s) IPR002487 Transcription factor, K-box
Solyc01g079130.1.1	2.2102	0.401521	5.50457	1.0616	0.166158	6.3891	GO:0005975,GO:0006364	Polygalacturonase (AHRD V1 ***- B6TPQ7_MAIZE); contains Interpro domain(s) IPR012334 Pectin lyase fold
Solyc01g109690.1.1	114.084	0		154.965	23.7758	6.51776	GO:0003700	Myb family transcription factor (Fragment) (AHRD V1 **** D7KSM0_ARALY); contains Interpro domain(s) IPR017884 SANT, eukarya
Solyc02g091310.1.1	6.18113	0.433182	14.2691	2.33741	0.35617	6.56262	GO:0030001	Copper chaperone (AHRD V1 *--- B6TJ24_MAIZE); contains Interpro domain(s) IPR006121 Heavy metal transport/detoxification protein
Solyc03g114830.2.1	32.2202	3.00373	10.7267	9.84789	1.44481	6.81605	GO:0005515	MADS box transcription factor (AHRD V1 ***- Q9SBQ1_PETHY); contains Interpro domain(s) IPR002487 Transcription factor, K-box
Solyc12g040640.1.1	0.556553	0		1.05553	0.153449	6.8787	GO:0005975	Beta-glucosidase (AHRD V1 ***- D7L7Z3_ARALY); contains Interpro domain(s) IPR001360 Glycoside hydrolase, family 1
Solyc03g034240.2.1	1.21637	0.410264	2.96485	1.15413	0.167151	6.90471	GO:0034020	Chromosome 18 contig 1 DNA sequence (AHRD V1 *-*- Q00SF3_OSTTA)
Solyc07g042110.1.1	0.139599	0.0350389	3.98411	0.20177	0.0288278	6.99915	GO:0008270	Mutator-like transposase (AHRD V1 ***- Q9FW81_ORYSJ); contains Interpro domain(s) IPR001878 Zinc finger, CCHC-type
Solyc05g056620.1.1	8.59644	1.70225	5.05005	4.94836	0.701803	7.05092	GO:0046982	Myocyte-specific enhancer factor 2D (AHRD V1 *-*- MEF2D_HUMAN); contains Interpro domain(s) IPR002100 Transcription factor, MADS-box IPR002487 Transcription factor, K-box
Solyc02g071050.2.1	2.47519	0.197815	12.5127	1.20715	0.163757	7.37159	GO:0005345	Purine permease family protein (AHRD V1 **-* D7MCV2_ARALY); contains Interpro domain(s) IPR004853 Protein of unknown function DUF250
Solyc03g120800.2.1	1.20348	0.100205	12.0102	1.2228	0.165872	7.37195	GO:0004601,GO:0005515	Peroxidase (AHRD V1 **** Q43004_ORYSJ); contains Interpro domain(s) IPR002016 Haem peroxidase, plant/fungal/bacterial
Solyc06g073750.2.1	37.1943	2.71219	13.7138	14.1905	1.82697	7.76723	GO:0005515	Beta-D-glucosidase (AHRD V1 ***- Q7XAS3_GOSHI); contains Interpro domain(s) IPR001764 Glycoside hydrolase, family 3, N-terminal
Solyc11g018490.1.1	0.23167	0.115138	2.01211	0.376538	0.0479546	7.85197	GO:0005529,GO:0005975	Beta-galactosidase (AHRD V1 ***- B9GU11_POPTR); contains Interpro domain(s) IPR001944 Glycoside hydrolase, family 35
Solyc07g054120.1.1	0.738265	0.220575	3.347	0.480006	0.0610985	7.85626	GO:0004675	LRR receptor-like serine/threonine-protein kinase, RLP
Solyc10g083230.1.1	1.1449	0.382569	2.99266	0.827334	0.105116	7.87068	na	F-box family protein (AHRD V1 ***- B9MYU0_POPTR)
Solyc01g108780.2.1	56.5664	3.19816	17.6872	1.03357	0.131176	7.87926	GO:0080031,GO:0080030	Alpha-hydroxynitrile lyase (AHRD V1 **-- O49897_MANES); contains Interpro domain(s) IPR000073 Alpha/beta hydrolase fold-1
Solyc12g011120.1.1	0.980531	0		0.797052	0.0900729	8.84897	GO:0005978,GO:0008878,GO:0009058	Glucose-1-phosphate adenylyltransferase (AHRD V1 ***- Q9M4W7_PERFR); contains Interpro domain(s) IPR011831 Glucose-1-phosphate adenylyltransferase
Solyc06g005630.1.1	3.07959	1.1441	2.69171	4.10007	0.46063	8.90101	GO:0004842	E3 ubiquitin-protein ligase arkadia (AHRD V1 *-** RN111_XENTR); contains Interpro domain(s) IPR001841 Zinc finger, RING-type
Solyc05g012050.2.1	20.7386	2.83797	7.30755	8.91922	0.962606	9.2657	GO:0003700	CRABS CLAW (Fragment) (AHRD V1 ***- Q5EMM8_GOSHI); contains Interpro domain(s) IPR006780 YABBY protein
Solyc01g081090.1.1	2.28229	0.127099	17.9568	1.03078	0.104773	9.83822	GO:0005634,GO:0045449	BHLH transcription factor (AHRD V1 *-*- Q401N5_9LILI); contains Interpro domain(s) IPR011598 Helix-loop-helix DNA-binding
Solyc03g119390.2.1	2.28043	1.07008	2.13108	1.23609	0.125533	9.84673	GO:0003700	Transcription factor (AHRD V1 *-** D6MKM4_9ASPA); contains Interpro domain(s) IPR011598 Helix-loop-helix DNA-binding
Solyc10g046920.1.1	19.1106	6.09268	3.13665	1.74644	0.176981	9.86795	na	Unknown Protein (AHRD V1)
Solyc03g097560.2.1	2.86926	0.250038	11.4753	2.12972	0.206181	10.3294	GO:0016021	MtN3-like protein (AHRD V1 **-- B4FBY7_MAIZE); contains Interpro domain(s) IPR018179 RAG1-activating protein 1 homologue
Solyc03g119620.1.1	26.0007	0		7.05561	0.646042	10.9213	GO:0008289	Non-specific lipid-transfer protein (AHRD V1 *-** D8QRT0_SELML); contains Interpro domain(s) IPR013770 Plant lipid transfer protein and hydrophobic protein, helical
Solyc08g036570.1.1	11.8298	5.50467	2.14905	8.84108	0.792897	11.1504	GO:0008794	Glutaredoxin (AHRD V1 **** B9GF65_POPTR); contains Interpro domain(s) IPR011905 Glutaredoxin-like, plant II
Solyc11g005830.1.1	0.0365645	0		0.23856	0.0201742	11.825	GO:0008152,GO:0030170	NifS-like protein Aminotransferase class V family (AHRD V1 **-- Q30U90_SULDN); contains Interpro domain(s) IPR000192 Aminotransferase, class V/Cysteine desulfurase
Solyc06g076320.1.1	5.64195	2.55349	2.20951	11.0218	0.900531	12.2392	na	DVL13 (AHRD V1 *-*- Q8L7D0_ARATH); contains Interpro domain(s) IPR012552 DVL
Solyc04g081000.2.1	111.873	15.4021	7.26349	63.492	5.18376	12.2483	GO:0003677	MADS box transcription factor (AHRD V1 ***- Q8L5F5_DAUCA); contains Interpro domain(s) IPR002100 Transcription factor, MADS-box IPR002487 Transcription factor, K-box
Solyc02g062320.2.1	2.5403	0.150066	16.9279	1.69935	0.123283	13.7841	GO:0045735	BURP domain-containing protein (AHRD V1 **-- B7STY7_CAMSI); contains Interpro domain(s) IPR004873 BURP
Solyc06g074930.1.1	5.76562	0		2.43151	0.176011	13.8145	GO:0005507	Metal ion binding protein (AHRD V1 **** B6U064_MAIZE); contains Interpro domain(s) IPR006121 Heavy metal transport/detoxification protein
Solyc08g045830.1.1	0.0587083	0.0145902	4.02382	0.09542	0.00607602	15.7044	GO:0006508	Ulp1 protease family C-terminal catalytic domain containing protein (AHRD V1 *-*- Q60D46_SOLDE); contains Interpro domain(s) IPR003653 Peptidase C48, SUMO/Sentrin/Ubl1
Solyc01g081100.1.1	15.231	0		1.30319	0.0828647	15.7267	GO:0003700	BHLH transcription factor (AHRD V1 *-** Q84WX1_BRANA); contains Interpro domain(s) IPR011598 Helix-loop-helix DNA-binding
Solyc03g111760.2.1	1.36814	0.0418078	32.7245	0.587636	0.0351713	16.7078	GO:0035197,GO:0019899	Argonaute 4-like protein (AHRD V1 ***- D5FQ91_PELHO); contains Interpro domain(s) IPR003165 Stem cell self-renewal protein Piwi
Solyc06g076870.2.1	17.5058	1.20929	14.4761	16.8808	0.997791	16.9182	GO:0005515,GO:0005507	60S acidic ribosomal protein P0 (AHRD V1 ***- D7LEE5_ARALY); contains Interpro domain(s) IPR001790 Ribosomal protein L10
Solyc01g009190.1.1	5.12055	0.108971	46.99	3.09965	0.180146	17.2063	GO:0005515,GO:0003725	Double-stranded RNA binding protein (AHRD V1 *-** A9T6E4_PHYPA); contains Interpro domain(s) IPR001159 Double-stranded RNA binding
Solyc08g083500.1.1	0.15952	0		1.2965	0.0659978	19.6446	GO:0019825	cytochrome P450
Solyc10g008680.1.1	6.95042	0		1.91369	0.0926734	20.6498	GO:0050736	Malonyl CoA anthocyanin 3-O-glucoside-6&apos&apos-O-malonyltransferase (AHRD V1 **-* Q8GSN8_9ASTR); contains Interpro domain(s) IPR003480 Transferase
Solyc06g064480.2.1	355.908	0		7.97255	0.348756	22.86	na	Protein TAP1 (AHRD V1 -**- TAP1_ANTMA)
Solyc10g007860.2.1	47.7379	0.83605	57.0993	25.2628	1.00061	25.2474	GO:0051777,GO:0019825	Cytochrome P450 ent-kaurenoic acid oxidase (AHRD V1 **** B9IB42_POPTR); contains Interpro domain(s) IPR002401 Cytochrome P450, E-class, group I
Solyc02g088380.2.1	11.4723	0.180853	63.4344	3.93571	0.147897	26.6112	GO:0009055	Blue copper protein (AHRD V1 ***- B6TEY9_MAIZE); contains Interpro domain(s) IPR008972 Cupredoxin
Solyc01g068040.1.1	15.1782	0.409531	37.0624	4.44388	0.166861	26.6322	GO:0003676	3-5 exonuclease/ nucleic acid binding protein (AHRD V1 ***- B6TKY2_MAIZE); contains Interpro domain(s) IPR012337 Polynucleotidyl transferase, ribonuclease H fold
Solyc04g080760.2.1	34.7489	0		4.36039	0.0963836	45.24	GO:0055114	Peroxidase (AHRD V1 ***- Q94IQ0_TOBAC); contains Interpro domain(s) IPR002016 Haem peroxidase, plant/fungal/bacterial
Solyc07g006880.1.1	3095.45	2.13536	1449.62	2641.24	1.24456	2122.23	GO:0005622	Zinc-finger protein 1 (AHRD V1 *-*- D7KX25_ARALY); contains Interpro domain(s) IPR007087 Zinc finger, C2H2-type
Solyc07g005780.1.1	0.213097	0.106539	2.00018	0.17322	0		GO:0016070,GO:0005488	Eukaryotic translation initiation factor 4 gamma 3 (AHRD V1 *-*- A2AMI2_MOUSE); contains Interpro domain(s) IPR016021 MIF4-like, type 1/2/3
Solyc10g079900.1.1	0.188683	0.0941925	2.00316	0.153365	0		na	Unknown Protein (AHRD V1)
Solyc01g088360.2.1	0.16018	0.0798242	2.00666	0.130187	0		GO:0009113,GO:0008152,GO:0009116	Glucosamine--fructose-6-phosphate aminotransferase (AHRD V1 *-*- GLMS_GLUOX); contains Interpro domain(s) IPR005854 Amidophosphoribosyl transferase
Solyc03g097090.2.1	0.135189	0.0672672	2.00973	0.0549341	0		na	Lysine-specific demethylase 5C (AHRD V1 *--- KDM5C_MOUSE); contains Interpro domain(s) IPR003349 Transcription factor jumonji, JmjN
Solyc05g009750.1.1	0.129389	0.0643584	2.01044	0.0525764	0		GO:0006952,GO:0006915	Nbs-lrr, resistance protein
Solyc06g063150.2.1	0.107771	0.0535352	2.01309	0.0437897	0		GO:0004674	Receptor like kinase, RLK
Solyc01g098680.2.1	0.0438523	0.0217569	2.01556	0.106903	0		GO:0004675	LRR receptor-like serine/threonine-protein kinase, RLP
Solyc00g281110.1.1	15.3555	7.42638	2.0677	3.57275	0		na	Unknown Protein (AHRD V1)
Solyc02g014490.2.1	0.410335	0.174815	2.34725	0.0952754	0		GO:0016301	Glycerophosphoryl diester phosphodiesterase family protein (AHRD V1 ***- D7MPL3_ARALY); contains Interpro domain(s) IPR017946 PLC-like phosphodiesterase, TIM beta/alpha-barrel domain
Solyc03g078700.2.1	2.14436	0.892983	2.40134	1.54762	0		na	Unknown Protein (AHRD V1)
Solyc07g025400.2.1	4145.48	1673.75	2.47676	1013.43	0		na	Unknown Protein (AHRD V1)
Solyc11g071350.1.1	0.535692	0.214274	2.50003	0.174179	0		na	Aluminum-activated malate transporter (Fragment) (AHRD V1 *--- Q07DP9_AEGSP); contains Interpro domain(s) IPR006214 Uncharacterised protein family UPF0005
Solyc10g018140.1.1	1.88515	0.718248	2.62465	0.575036	0		GO:0016621	Dihydroflavonol 4-reductase (AHRD V1 **** Q6R130_CITSI); contains Interpro domain(s) IPR016040 NAD(P)-binding domain
Solyc01g068500.2.1	0.656412	0.23731	2.76605	0.533444	0		GO:0016020	Early-responsive to dehydration protein-like (AHRD V1 **-- Q5JKX1_ORYSJ); contains Interpro domain(s) IPR003864 Protein of unknown function DUF221
Solyc03g095700.1.1	2.14034	0.770744	2.77698	0.581666	0		na	Genomic DNA chromosome 5 TAC clone K18I23 (AHRD V1 ***- Q9FLD2_ARATH)
Solyc11g006110.1.1	3.61452	1.28276	2.81777	3.43633	0		GO:0008152	UDP-glucosyltransferase family 1 protein (AHRD V1 ***- C6KI44_CITSI); contains Interpro domain(s) IPR002213 UDP-glucuronosyl/UDP-glucosyltransferase
Solyc02g061910.1.1	0.655082	0.221379	2.9591	0.177604	0		GO:0045449	Unknown Protein (AHRD V1); contains Interpro domain(s) IPR003441 No apical meristem (NAM) protein
Solyc09g065440.2.1	0.528786	0.177767	2.9746	0.143331	0		na	Non-specific lipid-transfer protein (AHRD V1 *-*- B9GSL1_POPTR); contains Interpro domain(s) IPR003612 Plant lipid transfer protein/seed storage/trypsin-alpha amylase inhibitor
Solyc01g081170.1.1	0.348421	0.116267	2.99673	0.212426	0		GO:0005975	Beta-glucosidase (AHRD V1 ***- B5U9B3_9BIVA); contains Interpro domain(s) IPR001360 Glycoside hydrolase, family 1
Solyc03g123820.1.1	0.256174	0.0851629	3.00805	0.069404	0		GO:0016614,GO:0006066,GO:0050660	Choline dehydrogenase (AHRD V1 ***- A0QXW0_MYCS2); contains Interpro domain(s) IPR012132 Glucose-methanol-choline oxidoreductase
Solyc07g038110.1.1	14.1093	4.58809	3.0752	2.83123	0		GO:0005529,GO:0005975	Beta-galactosidase (AHRD V1 *-*- Q0EDA9_PERAE); contains Interpro domain(s) IPR000922 D-galactoside/L-rhamnose binding SUEL lectin
Solyc01g081250.2.1	7.29996	2.18187	3.34574	0.990019	0		na	Glutathione-S-transferase (AHRD V1 ***- A3FMP5_SOLLC); contains Interpro domain(s) IPR004046 Glutathione S-transferase, C-terminal
Solyc00g014800.1.1	2.03047	0.53384	3.80352	0.413469	0		GO:0005622	Zinc-finger protein 1 (AHRD V1 *-*- D7KX25_ARALY); contains Interpro domain(s) IPR007087 Zinc finger, C2H2-type
Solyc01g097430.2.1	0.190442	0.0472646	4.02927	0.038689	0		GO:0042803	ABC transporter G family member 2 (AHRD V1 *-*- AB2G_ARATH); contains Interpro domain(s) IPR013525 ABC-2 type transporter
Solyc09g091080.2.1	0.0963016	0.0238322	4.04082	0.0586847	0		GO:0042803	Myosin XI-F (AHRD V1 ***- B0CN60_NICBE); contains Interpro domain(s) IPR001609 Myosin head, motor region
Solyc10g084120.1.1	1.79325	0.40305	4.4492	0.162043	0		GO:0015250	Aquaporin (AHRD V1 ***- Q2Z1Z2_PRUMU); contains Interpro domain(s) IPR012269 Aquaporin
Solyc02g080030.1.1	0.278	0.0619017	4.49099	0.100444	0		GO:0004672,GO:0005515	RLK, Receptor like protein, putative resistance protein with an antifungal domain
Solyc06g069260.1.1	2.92117	0.620548	4.7074	1.42814	0		GO:0016021	Oleosin Bn-V (AHRD V1 ***- B6TL84_MAIZE); contains Interpro domain(s) IPR000136 Oleosin
Solyc01g017490.1.1	7.96325	1.649	4.82914	1.0644	0		na	Conserved protein (AHRD V1 ***- C7TG00_LACRL)
Solyc09g005970.1.1	0.297147	0.0590828	5.02933	0.144889	0		GO:0008559	ABC transporter G family member 2 (AHRD V1 ***- AB2G_ARATH); contains Interpro domain(s) IPR013525 ABC-2 type transporter
Solyc02g082240.1.1	3.98678	0.713213	5.58989	1.08323	0		na	Unknown Protein (AHRD V1)
Solyc02g083950.2.1	2.65756	0.471823	5.63254	1.7795	0		GO:0006355	WUSCHEL-related homeobox-containing protein 4 (AHRD V1 *-*- C0LAL8_9MAGN); contains Interpro domain(s) IPR001356 Homeobox
Solyc05g041140.2.1	3.45329	0.610631	5.65528	0.468949	0		GO:0008289	Protease inhibitor/seed storage/lipid transfer protein family protein (AHRD V1 **** D7LUP2_ARALY); contains Interpro domain(s) IPR003612 Plant lipid transfer protein/seed storage/trypsin-alpha amylase inhibitor
Solyc07g062990.1.1	10.3599	1.83189	5.65531	0.937898	0		na	Unknown Protein (AHRD V1)
Solyc04g024780.1.1	1.08263	0.155566	6.9593	1.00601	0		na	Unknown Protein (AHRD V1); contains Interpro domain(s) IPR012442 Protein of unknown function DUF1645
Solyc07g043410.1.1	5.97324	0.782481	7.63372	1.91026	0		GO:0080044	UDP-glucosyltransferase family 1 protein (AHRD V1 **** C6KI43_CITSI); contains Interpro domain(s) IPR002213 UDP-glucuronosyl/UDP-glucosyltransferase
Solyc09g057680.2.1	0.327099	0.0405572	8.06513	0.066449	0		GO:0005515,GO:0004675	Receptor like kinase, RLK
Solyc06g072780.1.1	19.0546	0.269859	70.6095	1.29182	0		na	Unknown Protein (AHRD V1); contains Interpro domain(s) IPR000782 FAS1 domain
Solyc02g088710.2.1	7.52621	0.0749679	100.392	0.244672	0		GO:0016207	4-coumarate CoA ligase-like (AHRD V1 **** Q84K86_NICSY); contains Interpro domain(s) IPR000873 AMP-dependent synthetase and ligase
Solyc11g028070.1.1	398.397	2.38479	167.057	8.01253	0		GO:0006952	Defensin (AHRD V1 ***- C1K3M7_VIGUN); contains Interpro domain(s) IPR008177 Gamma Purothionin
Solyc01g009590.2.1	183.627	0.449998	408.062	1.05541	0		GO:0008289,GO:0005548	A9-like protein (Fragment) (AHRD V1 **-- A4L798_SINAL); contains Interpro domain(s) IPR003612 Plant lipid transfer protein/seed storage/trypsin-alpha amylase inhibitor
Solyc01g020380.1.1	0.0208311	0		0.0169383	0		na	Ulp1 protease family C-terminal catalytic domain containing protein (AHRD V1 *-*- Q60D46_SOLDE)
Solyc06g076930.1.1	0.260287	0		0.0234991	0		GO:0008559	ABC transporter G family member 31 (AHRD V1 ***- AB31G_ARATH); contains Interpro domain(s) IPR013525 ABC-2 type transporter
Solyc09g063110.1.1	0.0331224	0		0.0269184	0		GO:0006508	Ulp1 protease family C-terminal catalytic domain containing protein (AHRD V1 ***- Q60D46_SOLDE); contains Interpro domain(s) IPR003653 Peptidase C48, SUMO/Sentrin/Ubl1
Solyc02g033050.1.1	0.0356879	0		0.0290041	0		GO:0005524	DNA repair protein (AHRD V1 **-- Q2ULH2_ASPOR); contains Interpro domain(s) IPR001650 DNA/RNA helicase, C-terminal
Solyc07g018420.1.1	0.0399021	0		0.0324717	0		na	Ulp1 protease family C-terminal catalytic domain containing protein (AHRD V1 ***- Q60D46_SOLDE)
Solyc07g054590.1.1	0.0847595	0		0.0344374	0		na	F-box family protein (AHRD V1 *-*- B9I698_POPTR); contains Interpro domain(s) IPR001810 Cyclin-like F-box
Solyc06g082230.2.1	0.0937222	0		0.0380798	0		GO:0015385	Cation/H(+) antiporter 14 (AHRD V1 **** CHX14_ARATH); contains Interpro domain(s) IPR006153 Cation/H+ exchanger
Solyc06g066270.1.1	0.0945721	0		0.0384349	0		GO:0019825	Cytochrome P450
Solyc03g058890.2.1	0.10155	0		0.0412613	0		GO:0016829	Pectate lyase family protein (AHRD V1 **** D7LQ55_ARALY); contains Interpro domain(s) IPR002022 Pectate lyase/Amb allergen
Solyc10g024370.1.1	0.0514502	0		0.04181	0		GO:0004630	Phospholipase D (AHRD V1 **** Q6AVR2_ORYSJ); contains Interpro domain(s) IPR011402 Phospholipase D, plant
Solyc00g005150.1.1	0.0659913	0		0.0429195	0		na	HAT dimerisation domain-containing protein-like (AHRD V1 ***- Q5VNQ7_ORYSJ); contains Interpro domain(s) IPR007021 Protein of unknown function DUF659
Solyc08g080460.1.1	0.115662	0		0.0469969	0		GO:0005515,GO:0004712	Serine/threonine protein kinase (AHRD V1 *-** C4PKQ3_PRUPE); contains Interpro domain(s) IPR002290 Serine/threonine protein kinase
Solyc02g067140.1.1	0.186506	0		0.0485169	0		GO:0008270	Mutator-like transposase (AHRD V1 ***- Q9FW81_ORYSJ); contains Interpro domain(s) IPR018289 MULE transposase, conserved domain
Solyc07g021020.2.1	0.0598893	0		0.04867	0		na	Glyoxal oxidase-like (AHRD V1 ***- Q8S198_ORYSJ); contains Interpro domain(s) IPR009880 Glyoxal oxidase, N-terminal
Solyc00g020540.1.1	0.0616052	0		0.0500649	0		na	Aminotransferase-like protein (AHRD V1 *-*- Q6EQM2_ORYSJ); contains Interpro domain(s) IPR019557 Aminotransferase-like, plant mobile domain
Solyc06g005930.1.1	0.130041	0		0.0528415	0		na	Sensitivity to red light reduced protein 1 (AHRD V1 *--- D7MSG2_ARALY); contains Interpro domain(s) IPR012942 SRR1
Solyc02g094010.1.1	0.0664723	0		0.0540217	0		GO:0006468,GO:0016998	Receptor-like protein kinase (AHRD V1 *-*- Q9LYS5_ARATH); contains Interpro domain(s) IPR002290 Serine/threonine protein kinase
Solyc01g106970.1.1	0.0679903	0		0.0552559	0		na	F-box/kelch-repeat protein At1g57790 (AHRD V1 *-*- FBK23_ARATH)
Solyc06g036150.1.1	0.136642	0		0.0555449	0		na	Unknown Protein (AHRD V1)
Solyc10g074490.1.1	0.13866	0		0.0563451	0		na	Os03g0169000 protein (Fragment) (AHRD V1 ***- Q0DUS7_ORYSJ); contains Interpro domain(s) IPR004348 Protein of unknown function DUF246, plant
Solyc12g009190.1.1	0.0704661	0		0.0572687	0		GO:0004674	Receptor like kinase, RLK
Solyc06g082130.2.1	0.28255	0		0.0574081	0		GO:0005515,GO:0004737	Pyruvate decarboxylase 2 (AHRD V1 **** Q5BN15_PETHY); contains Interpro domain(s) IPR012110 Pyruvate decarboxylase/indolepyruvate decarboxylase
Solyc10g007230.1.1	0.304004	0		0.0617688	0		GO:0030544	Tetratricopeptide repeat protein 2-like (AHRD V1 **-- Q5ZDK5_ORYSJ); contains Interpro domain(s) IPR015609 Molecular chaperone, heat shock protein, Hsp40, DnaJ
Solyc03g111880.2.1	0.0769582	0		0.062547	0		GO:0019825	Cytochrome P450
Solyc12g007220.1.1	0.0775234	0		0.0630066	0		GO:0016020	Solute carrier family 15 member 4 (AHRD V1 **-- S15A4_XENLA); contains Interpro domain(s) IPR000109 TGF-beta receptor, type I/II extracellular region
Solyc01g010900.2.1	1.2841	0		0.0652286	0		GO:0019825,GO:0018685	Cytochrome P450
Solyc04g081120.1.1	0.0823042	0		0.0668939	0		na	Glyoxal oxidase (AHRD V1 ***- B6TJK4_MAIZE); contains Interpro domain(s) IPR009880 Glyoxal oxidase, N-terminal
Solyc04g005370.2.1	0.332994	0		0.0676616	0		GO:0019825	Cytochrome P450
Solyc00g011660.1.1	1.22079	0		0.0704871	0		GO:0006355	B3 domain-containing protein At1g49475 (AHRD V1 *-*- Y1475_ARATH); contains Interpro domain(s) IPR003340 Transcriptional factor B3
Solyc08g044390.1.1	0.349271	0		0.0709706	0		na	Unknown Protein (AHRD V1); contains Interpro domain(s) IPR000782 FAS1 domain
Solyc07g049670.2.1	0.0881799	0		0.0716716	0		GO:0010327	Alcohol acetyltransferase (AHRD V1 **-* B1A9J8_CUCME); contains Interpro domain(s) IPR003480 Transferase
Solyc02g038680.1.1	0.178255	0		0.0724422	0		GO:0005488	Tetratricopeptide repeat protein 5 (AHRD V1 ***- TTC5_HUMAN); contains Interpro domain(s) IPR011990 Tetratricopeptide-like helical
Solyc07g055820.1.1	0.27629	0		0.0748567	0		GO:0004675	LRR receptor-like serine/threonine-protein kinase, RLP
Solyc04g011940.1.1	0.0923164	0		0.0750354	0		GO:0019825	Cytochrome P450
Solyc05g018270.1.1	0.0369933	0		0.0752079	0		na	Unknown Protein (AHRD V1)
Solyc10g084900.1.1	0.290823	0		0.0787962	0		GO:0003841	ER glycerol-phosphate acyltransferase (AHRD V1 **** B9S2F2_RICCO); contains Interpro domain(s) IPR002123 Phospholipid/glycerol acyltransferase
Solyc07g043710.2.1	0.108846	0		0.0884783	0		GO:0016740	Acyltransferase (AHRD V1 **-- Q58VT0_CAPCH); contains Interpro domain(s) IPR003480 Transferase
Solyc01g105580.1.1	0.109565	0		0.0890631	0		GO:0016740	Hydroxycinnamoyl CoA quinate transferase 2 (AHRD V1 **-* D8L7F0_CYNSC); contains Interpro domain(s) IPR003480 Transferase
Solyc05g052540.1.1	0.110189	0		0.0895705	0		na	Os03g0291800 protein (Fragment) (AHRD V1 **-- Q0DSS4_ORYSJ); contains Interpro domain(s) IPR004253 Protein of unknown function DUF231, plant
Solyc12g006330.1.1	0.228173	0		0.0927408	0		GO:0016747	Acyltransferase-like protein (AHRD V1 **-- Q589X7_TOBAC); contains Interpro domain(s) IPR003480 Transferase
Solyc02g094180.2.1	0.114311	0		0.0929235	0		GO:0004601,GO:0005515	Peroxidase 1 (AHRD V1 **** Q84UA9_ARTAN); contains Interpro domain(s) IPR002016 Haem peroxidase, plant/fungal/bacterial
Solyc10g050550.1.1	0.118997	0		0.0967353	0		GO:0003676,GO:0000166	La-related protein 7 (AHRD V1 *--- LARP7_MOUSE); contains Interpro domain(s) IPR006630 RNA-binding protein Lupus La
Solyc08g065200.1.1	0.0267166	0		0.10947	0		GO:0006508	Ulp1 protease family C-terminal catalytic domain containing protein (AHRD V1 *-*- Q60D46_SOLDE); contains Interpro domain(s) IPR003653 Peptidase C48, SUMO/Sentrin/Ubl1
Solyc09g005430.1.1	0.134739	0		0.109542	0		na	Unknown Protein (AHRD V1)
Solyc07g054920.1.1	2.10921	0		0.114321	0		GO:0016706,GO:0016682	2-oxoglutarate-iron(II)-dependent oxygenase (AHRD V1 **-* D8T1V3_SELML); contains Interpro domain(s) IPR005123 Oxoglutarate and iron-dependent oxygenase
Solyc07g053300.1.1	0.668262	0		0.120692	0		GO:0017127	ABC transporter G family member 10 (AHRD V1 **** AB10G_ARATH); contains Interpro domain(s) IPR013525 ABC-2 type transporter
Solyc05g047680.2.1	0.224044	0		0.121391	0		GO:0019825	Cytochrome P450
Solyc08g077610.1.1	0.149563	0		0.121549	0		GO:0005524	DNA repair protein (AHRD V1 **-- Q2ULH2_ASPOR); contains Interpro domain(s) IPR001650 DNA/RNA helicase, C-terminal
Solyc12g056000.1.1	0.458488	0		0.12426	0		GO:0006508,GO:0008234	Cathepsin B-like cysteine proteinase (AHRD V1 **-- CYSP_SCHMA); contains Interpro domain(s) IPR013128 Peptidase C1A, papain
Solyc08g077910.2.1	0.153638	0		0.124919	0		GO:0005576	Expansin-like protein (AHRD V1 ***- Q0WRS3_ARATH); contains Interpro domain(s) IPR007112 Expansin 45, endoglucanase-like
Solyc09g075620.1.1	0.318225	0		0.129373	0		na	ATP binding protein (AHRD V1 ***- B6TPV9_MAIZE)
Solyc12g017820.1.1	0.812258	0		0.132091	0		GO:0005515	DUF410 domain protein (AHRD V1 **-- A1CM30_ASPCL); contains Interpro domain(s) IPR007317 Uncharacterised protein family UPF0363
Solyc03g082770.1.1	0.164523	0		0.133777	0		GO:0009664	Extensin-like protein Dif10 (Fragment) (AHRD V1 *-*- Q43504_SOLLC); contains Interpro domain(s) IPR006706 Extensin-like region
Solyc07g064450.2.1	0.0836683	0		0.136006	0		GO:0019825	Cytochrome P450
Solyc12g094470.1.1	0.0848298	0		0.137895	0		GO:0055114	Laccase-2 (AHRD V1 **-- LAC2_ORYSJ); contains Interpro domain(s) IPR001117 Multicopper oxidase, type 1
Solyc06g061100.2.1	0.254862	0		0.138097	0		GO:0008509	Aluminum-activated malate transporter (Fragment) (AHRD V1 *--* C6EP55_SECCE); contains Interpro domain(s) IPR006214 Uncharacterised protein family UPF0005
Solyc04g007300.2.1	0.865542	0		0.140764	0		GO:0005634,GO:0045449	Transcription factor (AHRD V1 *-*- D6MKM4_9ASPA); contains Interpro domain(s) IPR011598 Helix-loop-helix DNA-binding
Solyc02g083510.2.1	0.349342	0		0.142036	0		GO:0015250	Aquaporin (AHRD V1 ***- Q9FUC0_BRAOL); contains Interpro domain(s) IPR012269 Aquaporin
Solyc03g096680.1.1	0.371709	0		0.151139	0		GO:0005515	Eukaryotic translation initiation factor 3 subunit 4 (AHRD V1 ***- B4FBV8_MAIZE); contains Interpro domain(s) IPR017334 Translation initiation factor 3, RNA-binding subunit
Solyc05g005030.2.1	0.74461	0		0.151381	0		na	Unknown Protein (AHRD V1)
Solyc04g074360.1.1	0.0964577	0		0.156806	0		GO:0015020	UDP-glucuronosyltransferase (AHRD V1 **-* Q5UB81_ARATH); contains Interpro domain(s) IPR002213 UDP-glucuronosyl/UDP-glucosyltransferase
Solyc10g049780.1.1	0.20893	0		0.169925	0		GO:0030528	BHLH transcription factor (AHRD V1 *-** B4FMK3_MAIZE); contains Interpro domain(s) IPR011598 Helix-loop-helix DNA-binding
Solyc04g080210.1.1	0.215924	0		0.17562	0		na	Plant-specific domain TIGR01568 family protein (AHRD V1 *--- B6SHS0_MAIZE); contains Interpro domain(s) IPR006458 Protein of unknown function DUF623, plant
Solyc02g067880.1.1	0.108036	0		0.175639	0		GO:0004849	Uridine kinase (AHRD V1 **** B9IJL7_POPTR); contains Interpro domain(s) IPR000764 Uridine kinase
Solyc05g049870.2.1	0.43837	0		0.178275	0		GO:0005246,GO:0042802	Cysteine and glycine-rich protein 2 (AHRD V1 **-- B5X6P9_SALSA); contains Interpro domain(s) IPR001781 Zinc finger, LIM-type
Solyc11g018600.1.1	10.7481	0		0.186009	0		GO:0008152,GO:0055114	3-phenylpropionate-dihydrodiol/cinnamic acid-dihydrodiol dehydrogenase (AHRD V1 *-*- HCAB_ECO5E); contains Interpro domain(s) IPR002347 Glucose/ribitol dehydrogenase
Solyc01g090080.1.1	0.960113	0		0.195249	0		na	Bax inhibitor (AHRD V1 ***- B2LYK3_CAPAN)
Solyc10g078720.1.1	0.122772	0		0.199612	0		GO:0045449	MYB-CC type transfactor (AHRD V1 *--- C0JA36_ORYPU); contains Interpro domain(s) IPR006447 Myb-like DNA-binding region, SHAQKYF class
Solyc03g005150.2.1	0.581488	0		0.202549	0		GO:0008506	Solute carrier family 2, facilitated glucose transporter member 2 (AHRD V1 ***- GTR2_RAT); contains Interpro domain(s) IPR003663 Sugar/inositol transporter
Solyc11g012990.1.1	0.757677	0		0.205456	0		GO:0016021	Mpv17 protein (AHRD V1 **-- B0WWR6_CULQU); contains Interpro domain(s) IPR007248 Mpv17/PMP22
Solyc02g071670.2.1	1.13717	0		0.205833	0		na	Unknown Protein (AHRD V1)
Solyc07g051970.1.1	0.0817825	0		0.207718	0		GO:0005515	Chromodomain-helicase-DNA-binding protein 1-like (AHRD V1 **-* CHD1L_DANRE); contains Interpro domain(s) IPR000330 SNF2-related
Solyc01g086840.1.1	0.511797	0		0.208176	0		GO:0005515	Thaumatin-like protein (AHRD V1 ***- Q5DWG1_CRYJA); contains Interpro domain(s) IPR001938 Thaumatin, pathogenesis-related
Solyc09g009310.1.1	0.12977	0		0.210998	0		na	Unknown Protein (AHRD V1); contains Interpro domain(s) IPR005174 Protein of unknown function DUF295
Solyc03g079980.1.1	0.264648	0		0.215304	0		na	DUF599 family protein (AHRD V1 ***- Q8T1D5_DICDI); contains Interpro domain(s) IPR006747 Protein of unknown function DUF599
Solyc07g043680.2.1	1.36094	0		0.221234	0		GO:0003860	Enoyl-CoA-hydratase (AHRD V1 **** Q9SE41_AVIMR); contains Interpro domain(s) IPR001753 Crotonase, core
Solyc05g053150.1.1	0.27209	0		0.221367	0		GO:0003700	MYB transcription factor (AHRD V1 **** Q6R074_ARATH); contains Interpro domain(s) IPR015495 Myb transcription factor
Solyc02g064540.1.1	0.136642	0		0.22218	0		GO:0008266,GO:0003729	RNA-binding protein (AHRD V1 *--* B6TAS3_MAIZE); contains Interpro domain(s) IPR000504 RNA recognition motif, RNP-1
Solyc02g065310.1.1	1.10388	0		0.224529	0		GO:0003700,GO:0016564	B3 domain-containing transcription factor VRN1 (AHRD V1 **** VRN1_ARATH); contains Interpro domain(s) IPR003340 Transcriptional factor B3
Solyc10g083430.1.1	0.559925	0		0.227782	0		na	Pyrimidine-specific ribonucleoside hydrolase (AHRD V1 ***- B6IUL3_RHOCS); contains Interpro domain(s) IPR001910 Inosine/uridine-preferring nucleoside hydrolase
Solyc02g071660.2.1	1.26981	0		0.229905	0		na	Unknown Protein (AHRD V1)
Solyc10g007530.1.1	0.0952705	0		0.232313	0		na	Genomic DNA chromosome 3 P1 clone MLD14 (AHRD V1 ***- Q9LT83_ARATH)
Solyc02g078340.2.1	0.288304	0		0.234579	0		GO:0003700	Heat stress transcription factor (AHRD V1 **** D4QAU8_CARPA); contains Interpro domain(s) IPR000232 Heat shock factor (HSF)-type, DNA-binding
Solyc01g109900.2.1	0.291929	0		0.237533	0		na	Unknown Protein (AHRD V1)
Solyc12g088330.1.1	0.594318	0		0.241795	0		na	Unknown Protein (AHRD V1)
Solyc01g073980.1.1	0.30687	0		0.249507	0		na	Unknown Protein (AHRD V1)
Solyc03g053130.2.1	10.211	0		0.251516	0		GO:0004064	Strictosidine synthase family protein (AHRD V1 ***- Q58L86_BRANA); contains Interpro domain(s) IPR004141 Strictosidine synthase
Solyc03g116440.1.1	0.186598	0		0.252739	0		GO:0003700	PHD finger family protein (AHRD V1 *--- D7LPW0_ARALY); contains Interpro domain(s) IPR011011 Zinc finger, FYVE/PHD-type
Solyc05g055570.1.1	0.315961	0		0.257507	0		na	Zinc finger family protein (AHRD V1 ***- D7LCM9_ARALY)
Solyc12g010360.1.1	0.508494	0		0.26295	0		GO:0016020,GO:0008152,GO:0016021	H-ATPase (AHRD V1 ***- Q8L6I3_ORYSJ); contains Interpro domain(s) IPR006534 ATPase, P-type, plasma-membrane proton-efflux
Solyc03g078440.2.1	0.432545	0		0.263703	0		GO:0045551	Cinnamyl alcohol dehydrogenase-like protein (AHRD V1 **** B9GGU3_POPTR); contains Interpro domain(s) IPR002085 Alcohol dehydrogenase superfamily, zinc-containing
Solyc03g078620.1.1	0.335837	0		0.273321	0		na	Unknown Protein (AHRD V1)
Solyc08g076800.2.1	1.04488	0		0.283218	0		GO:0008270	Ring H2 finger protein (AHRD V1 *-*- D9ZHD8_HYPPE); contains Interpro domain(s) IPR018957 Zinc finger, C3HC4 RING-type
Solyc05g051880.2.1	0.156538	0		0.286377	0		GO:0004805	Trehalose-6-phosphate phosphatase-like protein (AHRD V1 **** Q9LX18_ARATH); contains Interpro domain(s) IPR003337 Trehalose-phosphatase
Solyc08g078920.1.1	0.726842	0		0.29631	0		GO:0008289	Proline-rich protein (AHRD V1 **-- Q41125_PHAVU); contains Interpro domain(s) IPR013770 Plant lipid transfer protein and hydrophobic protein, helical
Solyc00g100880.2.1	0.183505	0		0.298452	0		na	GTP binding protein (AHRD V1 **-- B6TE93_MAIZE); contains Interpro domain(s) IPR007612 Protein of unknown function DUF567
Solyc04g056360.2.1	1.55365	0		0.315712	0		GO:0005515,GO:0003700	WRKY transcription factor 78 (AHRD V1 *-** Q5HZ67_ORYSA); contains Interpro domain(s) IPR003657 DNA-binding WRKY
Solyc02g065160.1.1	1.9523	0		0.317541	0		na	SWIB/MDM2 domain containing protein (AHRD V1 *-*- B6SRJ0_MAIZE); contains Interpro domain(s) IPR019835 SWIB domain
Solyc07g015960.1.1	1.48758	0		0.345488	0		GO:0047205,GO:0047172	Hydroxycinnamoyl CoA shikimate/quinate hydroxycinnamoyltransferase-like protein (AHRD V1 **-* B9N329_POPTR); contains Interpro domain(s) IPR003480 Transferase
Solyc02g065710.1.1	1.70596	0		0.346745	0		GO:0004091	GDSL esterase/lipase 7 (AHRD V1 ***- GLIP7_ARATH); contains Interpro domain(s) IPR001087 Lipase, GDSL
Solyc03g063100.1.1	0.428872	0		0.349198	0		GO:0008429	SELF PRUNING 3D
Solyc03g116410.1.1	0.857744	0		0.349198	0		GO:0008270	Zinc finger CCCH domain-containing protein 39 (AHRD V1 ***- C3H39_ARATH); contains Interpro domain(s) IPR000571 Zinc finger, CCCH-type
Solyc04g082170.2.1	1.5041	0		0.349326	0		GO:0004024	Alcohol dehydrogenase 1 (AHRD V1 **** B6TD57_MAIZE); contains Interpro domain(s) IPR002085 Alcohol dehydrogenase superfamily, zinc-containing
Solyc07g052300.2.1	0.603061	0		0.350111	0		GO:0003677,GO:0045449	Myb-related transcription factor (AHRD V1 *--- B5RHV2_MUSBA); contains Interpro domain(s) IPR015495 Myb transcription factor
Solyc01g090600.2.1	0.652463	0		0.353582	0		GO:0005576,GO:0008415,GO:0008152,GO:0009058	Chalcone synthase 3 protein (AHRD V1 ***- D5LQ17_BRARA); contains Interpro domain(s) IPR001099 Chalcone/stilbene synthase, N-terminal
Solyc10g081560.1.1	0.873443	0		0.355207	0		GO:0008152,GO:0055114	Tropinone reductase I (AHRD V1 **-- Q9AR59_SOLTU); contains Interpro domain(s) IPR002347 Glucose/ribitol dehydrogenase
Solyc05g053860.2.1	0.0880461	0		0.357814	0		GO:0005351,GO:0015226	Solute carrier family 22 member 5 (Predicted) (AHRD V1 ***- B3RF59_SORAR); contains Interpro domain(s) IPR016196 Major facilitator superfamily, general substrate transporter
Solyc03g026090.2.1	6.25848	0		0.364019	0		GO:0005516,GO:0005319	Non-specific lipid-transfer protein (AHRD V1 **** O24485_PINRA); contains Interpro domain(s) IPR013770 Plant lipid transfer protein and hydrophobic protein, helical
Solyc02g036210.1.1	0.250523	0		0.408105	0		GO:0016020	HYP1 (AHRD V1 **-- B6SS81_MAIZE); contains Interpro domain(s) IPR003864 Protein of unknown function DUF221
Solyc11g042810.1.1	19.1472	0		0.409625	0		GO:0016020	Beta-1 3-galactosyltransferase 6 (AHRD V1 ***- B6UBH3_MAIZE); contains Interpro domain(s) IPR002659 Glycosyl transferase, family 31
Solyc06g060470.1.1	0.252559	0		0.410912	0		GO:0005515	VQ motif family protein (AHRD V1 *-*- B6SZE5_MAIZE); contains Interpro domain(s) IPR008889 VQ
Solyc07g007530.1.1	0.53572	0		0.436417	0		na	Unknown Protein (AHRD V1)
Solyc01g081630.2.1	1.34007	0		0.453886	0		na	Auxin-regulated protein (AHRD V1 *-*- Q945F5_SOLLC); contains Interpro domain(s) IPR010369 Protein of unknown function DUF966
Solyc05g015380.2.1	2.79463	0		0.455371	0		na	Meiotic asynaptic mutant 1 (AHRD V1 ***- D7KV25_ARALY)
Solyc04g079450.2.1	0.189186	0		0.461551	0		GO:0043027,GO:0004867	Proteinase inhibitor I4 serpin (AHRD V1 **-* Q2HSM8_MEDTR); contains Interpro domain(s) IPR015554 Protease inhibitor I4, serpin, plant
Solyc11g028020.1.1	0.284072	0		0.462261	0		GO:0005634	Agamous MADS-box transcription factor (AHRD V1 ***- B2CDE2_9ASPA); contains Interpro domain(s) IPR002100 Transcription factor, MADS-box IPR002487 Transcription factor, K-box
Solyc08g060930.2.1	24.8342	0		0.481123	0		GO:0008152	Gibberellin receptor GID1L2 (AHRD V1 **-- B6T2M3_MAIZE); contains Interpro domain(s) IPR013094 Alpha/beta hydrolase fold-3
Solyc04g056520.1.1	0.602419	0		0.490904	0		na	Unknown Protein (AHRD V1)
Solyc06g010230.2.1	0.621772	0		0.506719	0		na	Unknown Protein (AHRD V1)
Solyc09g018260.1.1	2.62995	0		0.533555	0		GO:0008234	Cysteine proteinase-like protein (AHRD V1 ***- Q9SV42_ARATH); contains Interpro domain(s) IPR013128 Peptidase C1A, papain
Solyc03g116470.1.1	0.330108	0		0.537302	0		na	Unknown Protein (AHRD V1)
Solyc11g067270.1.1	3.60822	0		0.549956	0		GO:0016740	Acyltransferase-like protein (AHRD V1 **-- Q589X8_TOBAC); contains Interpro domain(s) IPR003480 Transferase
Solyc01g066970.2.1	2.03266	0		0.551436	0		na	Flowering promoting factor-like 1 (Fragment) (AHRD V1 *--- A6MZJ6_ORYSI)
Solyc04g051160.1.1	1.39822	0		0.568198	0		GO:0016020,GO:0016021	Sugar transporter family protein expressed (AHRD V1 **-- Q2R1T1_ORYSJ); contains Interpro domain(s) IPR016196 Major facilitator superfamily, general substrate transporter
Solyc11g071940.1.1	0.720085	0		0.585748	0		na	Unknown Protein (AHRD V1)
Solyc03g095890.1.1	2.91109	0		0.589227	0		na	NAD(P)H-quinone oxidoreductase subunit 2 chloroplastic (AHRD V1 ***- D3WBG0_9AQUA)
Solyc07g044820.1.1	1.48684	0		0.604555	0		GO:0016020,GO:0006810	Beta-1 3-galactosyltransferase pvg3 (AHRD V1 **-- B6JXP2_SCHJY); contains Interpro domain(s) IPR002659 Glycosyl transferase, family 31
Solyc07g054650.1.1	0.964245	0		0.609627	0		GO:0005515,GO:0003677	Aspartyl protease family protein (AHRD V1 **-- Q9SZV6_ARATH); contains Interpro domain(s) IPR009007 Peptidase aspartic, catalytic
Solyc01g090110.1.1	2.27303	0		0.616368	0		na	Bax inhibitor 1 (AHRD V1 ***- C6GAD3_CAPAN)
Solyc09g082310.1.1	5.96454	0		0.63291	0		GO:0006364	Unknown Protein (AHRD V1); contains Interpro domain(s) IPR016140 Bifunctional inhibitor/plant lipid transfer protein/seed storage
Solyc01g105790.1.1	1.20169	0		0.651532	0		na	Unknown Protein (AHRD V1)
Solyc04g050280.1.1	4.09555	0		0.668055	0		na	Unknown Protein (AHRD V1)
Solyc03g098090.1.1	0.419573	0		0.683224	0		na	UPF0497 membrane protein 17 (AHRD V1 ***- U497H_RICCO); contains Interpro domain(s) IPR006702 Uncharacterised protein family UPF0497, trans-membrane plant
Solyc02g032070.1.1	0.878327	0		0.70821	0		GO:0006355	B3 domain-containing protein Os01g0723500 (AHRD V1 ***- Y1235_ORYSJ); contains Interpro domain(s) IPR003340 Transcriptional factor B3
Solyc01g067340.1.1	1.17958	0		0.719849	0		GO:0005634,GO:0008152,GO:0045449	Unknown Protein (AHRD V1); contains Interpro domain(s) IPR011598 Helix-loop-helix DNA-binding
Solyc09g082920.1.1	0.938142	0		0.765075	0		na	Unknown Protein (AHRD V1)
Solyc03g114270.1.1	0.628074	0		0.766653	0		na	Unknown Protein (AHRD V1)
Solyc03g026270.1.1	0.654632	0		0.799126	0		GO:0016563	Ethylene-responsive transcription factor 4 (AHRD V1 *-** ERF78_ARATH); contains Interpro domain(s) IPR001471 Pathogenesis-related transcriptional factor and ERF, DNA-binding
Solyc01g008940.2.1	2.07694	0		0.846264	0		na	Anther protein (AHRD V1 ***- Q8RX90_TOBAC)
Solyc10g018750.1.1	1.05681	0		0.86089	0		GO:0006508,GO:0031012	Matrix metalloproteinase (AHRD V1 **-- D7LBU9_ARALY); contains Interpro domain(s) IPR001818 Peptidase M10A and M12B, matrixin and adamalysin
Solyc04g011790.1.1	2.28466	0		0.917226	0		GO:0008794	Glutaredoxin (AHRD V1 **** B9I9V9_POPTR); contains Interpro domain(s) IPR011905 Glutaredoxin-like, plant II
Solyc11g012030.1.1	0.762164	0		1.08413	0		GO:0005975	Glucan endo-1 3-beta-glucosidase 5 (AHRD V1 ***- B4FB19_MAIZE); contains Interpro domain(s) IPR013781 Glycoside hydrolase, subgroup, catalytic core
Solyc10g076330.1.1	2.63417	0		1.16219	0		na	Kelch-like protein (AHRD V1 ***- Q84S70_ORYSJ); contains Interpro domain(s) IPR013989 Development and cell death domain
Solyc02g094290.1.1	1.45554	0		1.17845	0		na	TCP family transcription factor (AHRD V1 ***- A6MCZ2_9ORYZ); contains Interpro domain(s) IPR005333 Transcription factor, TCP
Solyc01g066270.2.1	0.406358	0		1.32332	0		na	Unknown Protein (AHRD V1)
Solyc02g072060.1.1	2.91527	0		1.37229	0		GO:0005634	Heat stress transcription factor (AHRD V1 *-*- D4QAU8_CARPA); contains Interpro domain(s) IPR000232 Heat shock factor (HSF)-type, DNA-binding
Solyc02g086920.1.1	1.32324	0		1.50713	0		GO:0016021	Nodulin MtN3 family protein (AHRD V1 **-- D7LYT4_ARALY); contains Interpro domain(s) IPR018179 RAG1-activating protein 1 homologue
Solyc12g039100.1.1	1.90797	0		1.53604	0		na	ACT domain containing protein expressed (AHRD V1 *--- Q10P44_ORYSJ)
Solyc05g011850.1.1	1.99199	0		1.60251	0		GO:0008146	Sulfotransferase family protein (AHRD V1 ***- D7KQF7_ARALY); contains Interpro domain(s) IPR000863 Sulfotransferase
Solyc11g056510.1.1	0.985818	0		1.60747	0		na	Unknown Protein (AHRD V1)
Solyc08g076780.1.1	7.26929	0		1.69253	0		GO:0008152	Cinnamoyl-CoA reductase (AHRD V1 ***- Q3SCM6_9FABA); contains Interpro domain(s) IPR016040 NAD(P)-binding domain
Solyc04g077200.1.1	2.17966	0		1.75114	0		na	Endo-1 4-beta-xylanase (Fragment) (AHRD V1 **-- Q27U87_EUCGG); contains Interpro domain(s) IPR017853 Glycoside hydrolase, catalytic core
Solyc11g020150.1.1	0.726842	0		1.77786	0		GO:0005840	Ribosomal protein S27 (AHRD V1 ***- C6SWV6_SOYBN); contains Interpro domain(s) IPR000592 Ribosomal protein S27e
Solyc02g092120.2.1	0.553597	0		1.80407	0		GO:0005576	Phytosulfokines 3 (AHRD V1 ***- PSK3_ARATH); contains Interpro domain(s) IPR009438 Phytosulfokine
Solyc09g074590.1.1	2.28466	0		1.83445	0		GO:0008794	Glutaredoxin family protein (AHRD V1 **** D7LYE9_ARALY); contains Interpro domain(s) IPR011905 Glutaredoxin-like, plant II
Solyc11g018590.1.1	4.56931	0		1.83445	0		GO:0043086	Subtilase family protein (AHRD V1 **-- D7LYP9_ARALY); contains Interpro domain(s) IPR010259 Proteinase inhibitor I9, subtilisin propeptide
Solyc12g010460.1.1	13.2789	0		2.66304	0		na	Unknown Protein (AHRD V1)
Solyc10g084600.1.1	1.68839	0		2.72495	0		na	Plant-specific domain TIGR01589 family protein (AHRD V1 *-*- B4FFL2_MAIZE); contains Interpro domain(s) IPR006476 Conserved hypothetical protein CHP01589, plant
Solyc09g042230.1.1	1.12839	0		2.75546	0		na	Unknown Protein (AHRD V1)
Solyc12g027790.1.1	3.52732	0		2.83123	0		na	Unknown Protein (AHRD V1)
Solyc08g016630.1.1	2.32339	0		2.83536	0		GO:0006810	Movement protein (AHRD V1 ***- Q5ZF41_CERV); contains Interpro domain(s) IPR001022 Tobamoviral movement protein
Solyc01g086830.2.1	126.377	0		3.05611	0		GO:0008289	Protease inhibitor/seed storage/lipid transfer protein family protein (AHRD V1 **** D7L6K8_ARALY); contains Interpro domain(s) IPR003612 Plant lipid transfer protein/seed storage/trypsin-alpha amylase inhibitor
Solyc01g060390.1.1	1.97164	0		3.21494	0		na	Unknown Protein (AHRD V1)
Solyc00g070680.1.1	1.8297	0		3.31684	0		na	Unknown Protein (AHRD V1)
Solyc02g079810.1.1	14.2473	0		3.34938	0		GO:0003700	Transcription Factor (AHRD V1 *-** Q84LF9_ORYSA); contains Interpro domain(s) IPR011598 Helix-loop-helix DNA-binding
Solyc10g007560.1.1	22.9727	0		3.70848	0		na	Gibberellin 2-oxidase 3 (AHRD V1 ***- A4URE8_TOBAC)
Solyc05g049920.1.1	4.93753	0		3.99516	0		na	Unknown Protein (AHRD V1)
Solyc04g011910.2.1	1.02032	0		4.15814	0		na	Os03g0169900 protein (Fragment) (AHRD V1 ***- Q0DUS0_ORYSJ)
Solyc00g013110.1.1	5.31958	0		4.31742	0		na	Unknown Protein (AHRD V1)
Solyc02g082640.1.1	5.74611	0		4.68091	0		na	Unknown Protein (AHRD V1)
Solyc06g060930.1.1	5.74611	0		4.68091	0		na	Unknown Protein (AHRD V1)
Solyc08g008620.2.1	15.0109	0		4.86059	0		GO:0016298,GO:0004091	GDSL esterase/lipase At5g41890 (AHRD V1 **** GDL81_ARATH); contains Interpro domain(s) IPR001087 Lipase, GDSL
Solyc12g006760.1.1	6.22277	0		5.09177	0		na	Unknown Protein (AHRD V1)
Solyc04g011780.1.1	2.28466	0		5.50336	0		GO:0008794	Glutaredoxin (AHRD V1 **** B9I9V9_POPTR); contains Interpro domain(s) IPR011905 Glutaredoxin-like, plant II
Solyc01g087930.1.1	7.35494	0		6.08797	0		na	Unknown Protein (AHRD V1); contains Interpro domain(s) IPR001810 Cyclin-like F-box
Solyc11g028040.1.1	870.498	0		8.01253	0		GO:0006952	Defensin (AHRD V1 ***- C1K3M7_VIGUN); contains Interpro domain(s) IPR008177 Gamma Purothionin
Solyc03g045150.1.1	10.5605	0		9.06039	0		GO:0016491	Amine oxidase (AHRD V1 **-- B8GR55_THISH); contains Interpro domain(s) IPR006076 FAD dependent oxidoreductase
Solyc06g050830.1.1	4.93753	0		11.9855	0		na	Unknown Protein (AHRD V1)
Solyc04g071460.1.1	7.35494	0		12.1759	0		na	Unknown Protein (AHRD V1)
Solyc04g009280.1.1	22.9842	0		13.6979	0		na	IMP dehydrogenase/GMP reductase (AHRD V1 **-- B6SV42_MAIZE)
Solyc06g066510.1.1	15.5927	0		14.0362	0		na	Avr9/Cf-9 rapidly elicited protein 146 (AHRD V1 ***- Q9FQZ6_TOBAC)
Solyc07g055410.1.1	28.851	0		16.3283	0		GO:0006468	Receptor-like kinase (AHRD V1 ***- B6EB06_NICGU); contains Interpro domain(s) IPR001245 Tyrosine protein kinase
Solyc00g011170.1.1	46.5954	0		21.8575	0		na	Unknown Protein (AHRD V1)
Solyc00g094550.1.1	14.1206	0		25.1128	0		na	Unknown Protein (AHRD V1)
Solyc12g040690.1.1	34.4556	0		31.3832	0		na	Unknown Protein (AHRD V1)
Solyc09g060070.1.1	23.2977	0		43.7151	0		na	Unknown Protein (AHRD V1)
Solyc02g010680.1.1	97.499	0		46.5336	0		na	Unknown Protein (AHRD V1)
Solyc01g109840.2.1	26.6651	0		50.5051	0		na	Diaminopimelate decarboxylase 2, chloroplastic (AHRD V1 ***- DCDA2_ARATH)
Solyc06g050910.1.1	109.545	0		52.0684	0		na	Unknown Protein (AHRD V1)
Solyc03g118990.1.1	28.1476	0		56.5783	0		GO:0005525	Elongation factor 1-alpha (AHRD V1 ***- C1G8E5_PARBD); contains Interpro domain(s) IPR000795 Protein synthesis factor, GTP-binding
Solyc12g049250.1.1	123.62	0		58.4303	0		na	Unknown Protein (AHRD V1)
Solyc10g039230.1.1	70.0833	0		65.7828	0		na	Unknown Protein (AHRD V1)
Solyc06g074580.1.1	424.719	0		126.082	0		na	Unknown Protein (AHRD V1)
Solyc00g273110.1.1	70.0833	0		131.566	0		na	Unknown Protein (AHRD V1)
Solyc11g056250.1.1	293.84	0		145.167	0		na	Unknown Protein (AHRD V1)
Solyc01g016520.1.1	1062.91	0		208.719	0		na	DNA-directed RNA polymerase subunit beta&apos&apos (AHRD V1 ***- D4PBA1_PHODC)
Solyc02g021270.2.1	317.191	0		261.547	0		na	Unknown Protein (AHRD V1)
Solyc07g042810.1.1	70.0833	0		263.131	0		na	cDNA clone J090072E23 full insert sequence (Fragment) (AHRD V1 ***- B7F9R4_ORYSJ)
Solyc12g010240.1.1	446.26	0		356.09	0		na	Unknown Protein (AHRD V1)
Solyc02g021150.1.1	1122.84	0		833.367	0		na	Unknown Protein (AHRD V1)

## Sheet: Table S1
Table S1. Differentially expressed genes in p35S:HA-SlZFP2 lines and nontransgenic controls
transcript_id	L103	L103N	FC103	L104	L104N	FC104	adjusted p.values	functional_description	Known Arabidopsis Genes
Solyc01g009590	183.627	0.449998	408.062	1.05541	0			A9-like protein; Plant lipid transfer protein/seed storage/trypsin-alpha amylase inhibitor
Solyc02g032910	113.383	0.610631	185.682	1.8758	0.469445	3.99578		Glycine rich protein
Solyc11g028070	398.397	2.38479	167.057	8.01253	0			Defensin	LCR75, LCR79 low-molecular-weight cysteine-rich 75
Solyc02g088710	7.52621	0.0749679	100.392	0.244672	0			4-coumarate CoA ligase-like	ACOS5 acyl-CoA synthetase 5
Solyc06g072780	19.0546	0.269859	70.6095	1.29182	0			Unknown Protein; contains FAS1 domain
Solyc02g088380	11.4723	0.180853	63.4344	3.93571	0.147897	26.6112		Blue copper protein	ENODL20, AtENODL20 early nodulin-like protein 20
Solyc06g071700	3.49161	0.0559666	62.3874	0.549187	0.093262	5.88865		Primary amine oxidase
Solyc10g007860	47.7379	0.83605	57.0993	25.2628	1.00061	25.2474		Cytochrome P450 ent-kaurenoic acid oxidase	KAO2 ent-kaurenoic acid hydroxylase 2
Solyc01g009190	5.12055	0.108971	46.99	3.09965	0.180146	17.2063		Double-stranded RNA binding protein	DRB4 double-stranded-RNA-binding protein 4
Solyc01g068040	15.1782	0.409531	37.0624	4.44388	0.166861	26.6322		3-5 exonuclease/ nucleic acid binding protein
Solyc05g050700	29.1248	0.836793	34.8053	2.13474	0.887892	2.40428		LRR receptor-like serine/threonine-protein kinase, RLP
Solyc03g111760	1.36814	0.0418078	32.7245	0.587636	0.0351713	16.7078		Argonaute 4-like protein	AGO4 Argonaute family protein
Solyc11g013320	2.85494	0.13013	21.9391	0.738491	0.321668	2.29582		Rhomboid family protein
Solyc06g069430	25.6378	1.29395	19.8136	5.35052	1.06629	5.01788		MADS box transcription factor	AGL8, FUL AGAMOUS-like 8
Solyc03g097580	17.1884	0.956334	17.9732	8.15084	2.56502	3.17769		MtN3-like protein	SWEET10, AtSWEET10 Nodulin MtN3 family protein
Solyc01g081090	2.28229	0.127099	17.9568	1.03078	0.104773	9.83822		BHLH transcription factor
Solyc01g108780	56.5664	3.19816	17.6872	1.03357	0.131176	7.87926		Alpha-hydroxynitrile lyase	ATMES3, MES3 methyl esterase 3
Solyc03g006450	19.8216	1.13089	17.5274	13.5289	3.49971	3.86572		Acyl-CoA thioesterase/ catalytic/ hydrolase acting on ester bonds
Solyc10g080410	1.76753	0.103931	17.0068	1.09869	0.257915	4.25989		BZIP transcription factor	TGA10, bZIP65 bZIP transcription factor family protein
Solyc02g062320	2.5403	0.150066	16.9279	1.69935	0.123283	13.7841		BURP domain-containing protein	RD22, ATRD22 BURP domain-containing protein
Solyc06g076870	17.5058	1.20929	14.4761	16.8808	0.997791	16.9182		60S acidic ribosomal protein P0
Solyc07g063670	3.90744	0.270391	14.4511	2.19083	0.445251	4.92044		Unknown Protein	SPL, NZZ sporocyteless (SPL)
Solyc02g091310	6.18113	0.433182	14.2691	2.33741	0.35617	6.56262		Copper chaperone
Solyc06g073750	37.1943	2.71219	13.7138	14.1905	1.82697	7.76723		Beta-D-glucosidase
Solyc02g069280	1.10124	0.0809139	13.61	0.861712	0.202725	4.25064		Argonaute family protein	AGO2 Argonaute family protein
Solyc03g079880	18.7421	1.40327	13.356	3.05073	0.839528	3.63386		Protease inhibitor/seed storage/lipid transfer protein family protein
Solyc12g005560	4.03646	0.308786	13.072	0.3028	0.0514108	5.88981		Unknown Protein
Solyc02g071050	2.47519	0.197815	12.5127	1.20715	0.163757	7.37159		Purine permease family protein
Solyc03g120800	1.20348	0.100205	12.0102	1.2228	0.165872	7.37195		Peroxidase
Solyc03g097560	2.86926	0.250038	11.4753	2.12972	0.206181	10.3294		MtN3-like protein; RAG1-activating protein 1 homologue	MTN3, SWEET12, AtSWEET12 homolog of Medicago truncatula MTN3
Solyc04g073980	2.04892	0.179751	11.3987	1.12638	0.498925	2.25761		Pumilio family protein	APUM7, PUM7 pumilio 7
Solyc09g009580	4.48196	0.398843	11.2374	1.17088	0.463573	2.52577		Fatty acyl coA reductase; Male sterility, NAD-binding	MS2, FAR2 Jojoba acyl CoA reductase-related male sterility protein
Solyc03g114830	32.2202	3.00373	10.7267	9.84789	1.44481	6.81605		MADS box transcription factor	AGL8, FUL AGAMOUS-like 8
Solyc08g077080	9.03168	0.88255	10.2336	3.27164	0.81188	4.02971		UDP-glucosyltransferase HvUGT14077	UGT73B4 UDP-glycosyltransferase 73B4
Solyc03g031880	0.805345	0.0802714	10.0328	0.916369	0.399823	2.29194		Amine oxidase family protein	ATPAO4, PAO4 polyamine oxidase 4
Solyc06g005550	4.56337	0.474491	9.6174	1.7713	0.620147	2.85626		X1; Region of unknown function XS	IDN2, RDM12 XH/XS domain-containing protein
Solyc12g009300	4.09531	0.428281	9.5622	1.53264	0.401594	3.81639		Sucrose synthase	SUS4, ATSUS4 sucrose synthase 4
Solyc08g069110	1.21431	0.127146	9.55052	0.519395	0.158724	3.27232		Dtdp-glucose 4 6-dehydratase	RHM1, ROL1, ATRHM1 rhamnose biosynthesis 1
Solyc09g057680	0.327099	0.0405572	8.06513	0.066449	0			Receptor like kinase, RLK
Solyc06g060590	1.20051	0.150856	7.95799	0.976082	0.247835	3.93843		Nodulin MtN3 family protein;RAG1-activating protein 1 homologue	SWEET1, AtSWEET1 Nodulin MtN3 family protein
Solyc03g094000	1.32937	0.167382	7.94213	1.62142	0.685773	2.36437		Light harvesting-like protein 3	LIL31, Chlorophyll A-B binding family protein
Solyc12g010880	4.86343	0.62033	7.84007	1.0991	0.222339	4.94335		RING-finger protein like
Solyc07g043410	5.97324	0.782481	7.63372	1.91026	0			UDP-glucosyltransferase family 1 protein	UGT73B5 UDP-glucosyl transferase 73B5
Solyc04g079700	10.8621	1.44531	7.51541	6.47436	2.69551	2.40191		WD-40 repeat family protein
Solyc05g012050	20.7386	2.83797	7.30755	8.91922	0.962606	9.2657		CRABS CLAW;YABBY protein	CRC Plant-specific transcription factor YABBY family protein
Solyc04g081000	111.873	15.4021	7.26349	63.492	5.18376	12.2483		MADS box transcription factor	AP3, ATAP3 K-box region and MADS-box transcription factor family protein
Solyc09g098420	3.46718	0.486193	7.13128	1.14285	0.271025	4.21677		Receptor like kinase, RLK	EMS1, EXS Leucine-rich repeat transmembrane protein kinase
Solyc04g024780	1.08263	0.155566	6.9593	1.00601	0			Protein of unknown function DUF1645
Solyc02g065730	11.0397	1.6078	6.86634	1.28304	0.432689	2.96527		MADS box transcription factor	AGL8, FUL AGAMOUS-like 8
Solyc01g066290	2.37143	0.348682	6.80113	5.23864	1.1129	4.7072		Unknown Protein
Solyc02g090170	2.38483	0.358252	6.65685	0.775473	0.197107	3.93427		B3 domain-containing protein; Transcriptional factor B3
Solyc12g014630	25.7497	3.96693	6.49109	14.1446	2.64472	5.34824		Cortical cell-delineating protein
Solyc05g015750	50.0803	7.73441	6.475	22.5667	4.73323	4.76772		Transcription factor MADS-box 2	SEP3, AGL9 K-box region and MADS-box transcription factor family protein
Solyc01g096750	2.77758	0.435439	6.3788	1.70273	0.484294	3.5159		Argonaute 4-like protein	AGO4 Argonaute family protein
Solyc08g068520	0.175903	0.0279696	6.28908	0.142948	0.0466084	3.067		F-box family protein
Solyc02g071730	32.1407	5.1242	6.27234	11.6436	3.94065	2.95474		MADS-box transcription factor AGAMOUS	AG K-box region and MADS-box transcription factor family protein
Solyc06g083450	4.0798	0.652787	6.24982	0.523932	0.176981	2.96039		O-methyltransferase 1	ATOMT1, OMT1 O-methyltransferase 1
Solyc08g005960	21.2182	3.4283	6.18913	16.022	4.45914	3.59307		Cortical cell-delineating protein
Solyc09g061670	0.821407	0.133983	6.13068	0.291059	0.108172	2.69071		Serine/threonine-protein phosphatase 7
Solyc07g055920	6.17916	1.01118	6.11084	2.66546	0.833648	3.19734		Agamous MADS-box transcription factor	SHP1, AGL1 K-box region and MADS-box transcription factor family protein
Solyc01g099560	26.792	4.44146	6.03225	15.4091	7.68704	2.00456		Carbonyl reductase 3
Solyc08g067230	164.06	27.2318	6.02457	85.5951	15.4115	5.55398		MADS box transcription factor	PI K-box region and MADS-box transcription factor family protein
Solyc12g089330	0.529884	0.0881093	6.01394	0.215342	0.0730576	2.94756		Synaptotagmin; C2 membrane targeting protein	SYTA, NTMC2TYPE1.1, ATSYTA, NTMC2T1.1, SYT1 synaptotagmin A
Solyc02g089200	70.3455	11.7004	6.01223	26.2898	5.4631	4.81225		MADS-box transcription factor	SEP2, AGL4 K-box region and MADS-box transcription factor family protein
Solyc07g065070	0.882142	0.147745	5.97071	0.717219	0.121418	5.90702		Wax synthase isoform 3	MBOAT (membrane bound O-acyl transferase) family protein
Solyc07g062990	10.3599	1.83189	5.65531	0.937898	0			Unknown Protein
Solyc05g041140	3.45329	0.610631	5.65528	0.468949	0			Protease inhibitor/seed storage/lipid transfer protein family protein
Solyc02g083950	2.65756	0.471823	5.63254	1.7795	0			WUSCHEL-related homeobox-containing protein 4	WUS, PGA6, WUS1 Homeodomain-like superfamily protein
Solyc02g082240	3.98678	0.713213	5.58989	1.08323	0			Unknown Protein
Solyc01g079130	2.2102	0.401521	5.50457	1.0616	0.166158	6.3891		Polygalacturonase
Solyc06g050860	1.46681	0.26755	5.48238	1.1925	0.3305	3.60817		Speckle-type poz protein
Solyc01g094270	1.59107	0.290619	5.47476	0.940793	0.358379	2.62513		Carbonyl reductase 1; Glucose/ribitol dehydrogenase
Solyc06g066420	8.4076	1.55683	5.40046	12.8502	4.82419	2.6637		Cold induced protein-like	OXS3, ATOXS3 oxidative stress 3
Solyc06g074320	5.44694	1.01246	5.37991	2.83318	0.60107	4.71356		BZIP transcription factor	TGA9, bZIP21 bZIP transcription factor family protein
Solyc05g013630	14.5342	2.70158	5.37989	46.8663	18.0104	2.60218		Unknown protein
Solyc02g084960	3.81678	0.727365	5.24741	4.07493	1.17888	3.45661		unknown protein
Solyc06g053970	7.64012	1.45689	5.24413	2.06813	1.00725	2.05324		Pollen allergen
Solyc01g010240	16.2699	3.20933	5.06956	12.2986	3.17693	3.87122		CRABS CLAW;YABBY protein	CRC Plant-specific transcription factor YABBY family protein
Solyc10g051090	4.64393	0.917351	5.06233	1.37607	0.467444	2.94382		Serine/threonine-protein phosphatase 9 long form homolog
Solyc05g056620	8.59644	1.70225	5.05005	4.94836	0.701803	7.05092		MADS-box Transcription factor, K-box	AP1, AGL7 K-box region and MADS-box transcription factor family protein
Solyc09g005970	0.297147	0.0590828	5.02933	0.144889	0			ABC transporter G family member 2
Solyc09g091890	58.0593	11.5464	5.02835	15.5767	7.36818	2.11405		Small ubiquitin-related modifier 1	SUM2, SUMO 2, SUMO2, ATSUMO2 small ubiquitin-like modifier 2
Solyc04g014640	0.761141	0.153073	4.97241	0.371314	0.125697	2.95404		Serine/threonine-protein phosphatase 8 long form homolog
Solyc01g090890	0.774339	0.155778	4.97079	1.13327	0.3836	2.9543		Xenotropic and polytropic retrovirus receptor	ATSPX3, SPX3 SPX domain gene 3
Solyc01g058520	66.7506	13.4348	4.96848	23.9681	11.3898	2.10435		Peroxidase 40
Solyc04g056420	1.03904	0.210405	4.93829	1.01407	0.171314	5.91936		Peroxidase	RCI3, RCI3A Peroxidase superfamily protein
Solyc07g008130	3.5062	0.712295	4.9224	0.950666	0.385104	2.4686		Blue copper protein	ATBCB, BCB, SAG14 blue-copper-binding protein
Solyc01g017490	7.96325	1.649	4.82914	1.0644	0			Conserved protein
Solyc02g081750	2.41113	0.501901	4.804	0.979934	0.249238	3.93172		Acyltransferase
Solyc00g029190	3.13198	0.654363	4.7863	2.12184	0.539115	3.93578		S-adenosyl-L-methionine salicylic acid carboxyl methyltransferase
Solyc10g076740	11.4854	2.40082	4.78395	29.9298	13.1595	2.27439		Isoamyl acetate-hydrolyzing esterase; Esterase, SGNH hydrolase-type, subgroup	SGNH hydrolase-type esterase superfamily protein
Solyc04g007800	15.2349	3.2151	4.73855	14.2839	6.10459	2.33986		C2 domain-containing protein
Solyc06g069260	2.92117	0.620548	4.7074	1.42814	0			Oleosin Bn-V
Solyc09g065800	3.38609	0.730717	4.63393	1.78523	0.529896	3.36902		Fatty acid elongase 3-ketoacyl-CoA synthase	KCS2 3-ketoacyl-CoA synthase 2
Solyc01g087630	4.0107	0.876681	4.57487	5.88769	1.94965	3.01987		Dihydroflavonol-4-reductase
Solyc12g038510	20.6266	4.57759	4.506	14.4641	2.34343	6.17219		MADS box transcription factor 11	SEP4, AGL3 K-box region and MADS-box transcription factor family protein
Solyc02g080030	0.278	0.0619017	4.49099	0.100444	0			RLK, Receptor like protein	CRK10, RLK4 cysteine-rich RLK (RECEPTOR-like protein kinase) 10
Solyc11g012230	2.61661	0.584201	4.47896	1.77283	0.480222	3.69169		Wax synthase isoform 3	ATSAT1, ASAT1, ATASAT1 acyl-CoA sterol acyl transferase 1
Solyc10g084120	1.79325	0.40305	4.4492	0.162043	0			Aquaporin	PIP2A, PIP2, PIP2;1 plasma membrane intrinsic protein 2A
Solyc00g136260	22.7899	5.14245	4.43172	24.9943	8.91827	2.8026		Ring H2 finger protein
Solyc04g070970	2.35566	0.531873	4.42899	0.696112	0.310337	2.24308		ABC transporter G family member 22
Solyc06g084140	8.31063	1.89731	4.38022	6.89054	3.02223	2.27995		High affinity sulfate transporter 1	SULTR3;1, AST12 sulfate transporter 3;1
Solyc07g032420	5.45972	1.26248	4.3246	0.317472	0.719557	0.441205		NAD(P)H-quinone oxidoreductase subunit H, chloroplastic
Solyc06g059970	92.3859	21.6239	4.2724	43.7873	12.4809	3.50834		MADS box transcription factor	PI K-box region and MADS-box transcription factor family protein
Solyc10g007080	1.99635	0.470318	4.24468	1.5274	0.485318	3.14721		Aberrant lateral root formation 5; Multi antimicrobial extrusion protein MatE	ALF5 MATE efflux family protein
Solyc10g047030	1.18957	0.281483	4.22608	1.15084	0.562842	2.04469		Beta-xylosidase 4	XYL4, ATBXL4 beta-D-xylosidase 4
Solyc08g076250	3.47371	0.843572	4.11786	1.75513	0.388264	4.52046		Cytochrome P450	CYP71B36 cytochrome P450, family 71, subfamily B, polypeptide 36
Solyc03g098570	0.540773	0.132845	4.07071	0.54506	0.109416	4.98154		F-box family protein
Solyc01g097430	0.190442	0.0472646	4.02927	0.038689	0			ABC transporter G family member 2
Solyc12g019380	1.1189	0.27974	3.99979	0.696677	0.225462	3.09		Polyprotein; Reverse transcriptase thumb
Solyc12g094600	0.457694	0.114524	3.99649	0.279045	0.0945849	2.95021		Cyclin B	CYCB2;4 CYCLIN B2;4
Solyc07g042110	0.139599	0.0350389	3.98411	0.20177	0.0288278	6.99915		Mutator-like transposase
Solyc03g020080	4.06167	1.04034	3.90418	2.97539	0.847673	3.51007		Proteinase inhibitor II; Proteinase inhibitor I20, Pin2
Solyc12g057080	3.39293	0.871366	3.89381	3.36218	1.04226	3.22586		UDP-glucuronosyltransferase	AtUGT85A2, UGT85A2 UDP-glucosyl transferase 85A2
Solyc04g080070	1.4851	0.383705	3.87042	1.8133	0.609258	2.97624		Ubiquitin
Solyc00g014800	2.03047	0.53384	3.80352	0.413469	0			Zinc-finger protein 1	KNU C2H2 and C2HC zinc fingers superfamily protein
Solyc02g081670	5.9908	1.57611	3.801	4.95512	1.30354	3.80128		Fimbriata (Fragment)
Solyc01g014090	2.65785	0.713213	3.72659	1.08323	0.540571	2.00386		Plant synaptotagmin; C2 calcium-dependent membrane targeting	SYTE, ATSYTE, NTMC2TYPE2.1, NTMC2T2.1, SYT5 Calcium-dependent lipid-binding (CaLB domain) family protein
Solyc09g091770	2.963	0.803121	3.68936	1.81198	0.601282	3.01353		Unknown Protein
Solyc12g019540	52.6543	14.3774	3.6623	66.4135	11.8879	5.58665		Unknown Protein
Solyc04g071400	2.66436	0.727881	3.66043	2.16594	1.0009	2.16399		Nodulin-like protein; Protein of unknown function DUF6, transmembrane
Solyc07g065540	7.40057	2.03221	3.64164	3.97839	1.77578	2.24036		Fasciclin-like arabinogalactan protein 10	FLA1 FASCICLIN-like arabinogalactan 1
Solyc09g074570	49.6072	13.638	3.63742	107.523	52.3747	2.05296		Glutaredoxin
Solyc04g064620	3.94001	1.11006	3.54937	3.33172	1.43124	2.32786		Nodulin MtN3 family protein;RAG1-activating protein 1 homologue	SWEET1, AtSWEET1 Nodulin MtN3 family protein
Solyc04g056570	0.243946	0.0690853	3.53108	0.141586	0.0577482	2.45178		Tir-nbs-lrr, resistance protein
Solyc07g042460	1.02332	0.290292	3.52514	0.356386	0.0807156	4.41533		Riboflavin synthase-like superfamily protein
Solyc04g077100	1.43252	0.409045	3.50211	0.582213	0.253836	2.29366		Poly polymerase catalytic domain containing protein; Poly(ADP-ribose) polymerase, catalytic region	AtRCD1 WWE protein-protein interaction domain protein family
Solyc01g108930	1.63908	0.468875	3.49577	1.33243	0.580626	2.29482		B3 domain-containing protein; Transcriptional factor B3
Solyc12g042820	0.599651	0.171643	3.49359	0.311604	0.140558	2.21691		Serine/threonine-protein phosphatase 11 long form homolog
Solyc04g005230	7.65197	2.19419	3.48738	2.66616	0.903027	2.95247		Gibberellin receptor GID1L2; Alpha/beta hydrolase fold-3	ATCXE13, CXE13 carboxyesterase 13
Solyc10g005460	1.03178	0.296253	3.48277	0.359521	0.121725	2.95355		MYB transcription factor	ATMYB102, ATM4, MYB102 MYB-like 102
Solyc08g082160	223.617	65.3533	3.42166	120.687	41.6136	2.90018		Unknown Protein	SLP3 subtilisin-like serine protease 3
Solyc03g083380	1.36341	0.399678	3.41127	1.1733	0.39817	2.94673		Diacylglycerol O-acyltransferase
Solyc10g007870	124.993	37.1069	3.36846	79.5184	38.0558	2.08952		Pentatricopeptide repeat-containing protein
Solyc07g054120	0.738265	0.220575	3.347	0.480006	0.0610985	7.85626		LRR receptor-like serine/threonine-protein kinase, RLP
Solyc01g081250	7.29996	2.18187	3.34574	0.990019	0			Glutathione-S-transferase	ATGSTU8, GSTU8 glutathione S-transferase TAU 8
Solyc04g058100	3.30751	0.989341	3.34314	6.54166	1.5462	4.2308		Type 2 metallothionein	MT2B metallothionein 2B
Solyc10g012310	4.21694	1.28276	3.2874	10.7999	3.43686	3.14237		Rhomboid family protein	ATRBL11, RBL11 rhomboid-like protein 11
Solyc09g057900	5.28639	1.64069	3.22205	3.07905	1.22549	2.51251		Unknown Protein
Solyc01g091400	7.62044	2.36559	3.22137	4.03215	1.87523	2.15022		LOB domain protein 31	LBD31 LOB domain-containing protein 31
Solyc04g074850	5.99887	1.87154	3.20531	0.533308	0.232583	2.29298		Multidrug resistance protein mdtK
Solyc01g014100	5.57646	1.7401	3.20468	1.29938	0.645538	2.01286		Unknown Protein
Solyc03g114840	16.4892	5.14567	3.20448	12.5303	2.27138	5.5166		MADS box transcription factor 11	SEP4, AGL3 K-box region and MADS-box transcription factor family protein
Solyc05g019980	11.1979	3.50557	3.19432	4.48948	2.05325	2.18652		Plant protein of unknown function (DUF828)
Solyc03g082510	15.4645	4.87006	3.17542	29.6177	14.3385	2.06561		Auxin-responsive family protein
Solyc04g005800	35.8794	11.3754	3.15412	30.7811	15.1505	2.03169		Homeobox-leucine zipper protein	ATHB-1, ATHB1, HD-ZIP-1, HAT5, HB-1 homeobox 1
Solyc04g005320	16.2161	5.15525	3.14555	10.4631	4.36321	2.39803		MADS-box transcription factor	SEP2, AGL4 K-box region and MADS-box transcription factor family protein
Solyc10g046920	19.1106	6.09268	3.13665	1.74644	0.176981	9.86795		Unknown Protein
Solyc07g038110	14.1093	4.58809	3.0752	2.83123	0			Beta-galactosidase; D-galactoside/L-rhamnose binding SUEL lectin	BGAL1 beta galactosidase 1
Solyc07g008710	37.1191	12.1188	3.06294	31.537	16.6054	1.8992	0.0306922	Major latex-like protein
Solyc05g005720	0.132106	0.0436964	3.02327	0.143132	0.0729501	1.96205	0.0367313	Potassium transporter family protein
Solyc06g075490	0.251186	0.0834878	3.00866	0.408313	0.0692736	5.89421		Nitrate transporter
Solyc03g123820	0.256174	0.0851629	3.00805	0.069404	0			Glucose-methanol-choline oxidoreductase
Solyc07g052140	0.97061	0.32297	3.00526	1.17402	0.529755	2.21616		(-)-germacrene D synthase; Terpene synthase, metal-binding domain	TPS21 terpene synthase 21
Solyc02g088750	0.309423	0.103089	3.00151	0.503032	0.170573	2.94907		UDP-glucuronosyltransferase
Solyc09g091090	1.01186	0.337502	2.99809	0.731144	0.185883	3.93336		Monooxygenase	YUC3 YUCCA 3
Solyc01g081170	0.348421	0.116267	2.99673	0.212426	0			Beta-glucosidase	BGLU11 beta glucosidase 11
Solyc10g083230	1.1449	0.382569	2.99266	0.827334	0.105116	7.87068		F-box family protein
Solyc04g077740	0.424929	0.142243	2.98735	0.690951	0.116992	5.90597		Unknown Protein
Solyc08g007500	1.01445	0.340735	2.97724	1.23733	0.558158	2.21681		Pentatricopeptide repeat-containing protein
Solyc04g074400	0.522441	0.175588	2.97538	0.424827	0.143704	2.95626		Phosphate-induced protein 1	EXO Phosphate-responsive 1 family protein
Solyc09g065440	0.528786	0.177767	2.9746	0.143331	0			Non-specific lipid-transfer protein	EDA4 Bifunctional inhibitor/lipid-transfer protein/seed storage 2S albumin superfamily protein
Solyc09g089620	0.58275	0.196346	2.96797	0.473918	0.160199	2.95831		AT-hook DNA-binding protein	AHL20 AT-hook motif nuclear-localized protein 20
Solyc05g048820	1.17732	0.39677	2.96726	0.478729	0.161814	2.95851		Remorin 2
Solyc03g034240	1.21637	0.410264	2.96485	1.15413	0.167151	6.90471		ABA4 abscisic acid (aba)-deficient 4	ABA4 abscisic acid (aba)-deficient 4
Solyc06g065960	17.1438	5.78926	2.96131	6.9051	3.01402	2.29099		Unknown Protein
Solyc02g061910	0.655082	0.221379	2.9591	0.177604	0			No apical meristem (NAM) protein
Solyc01g067250	4.43227	1.50989	2.93549	5.31165	1.35649	3.91573		Cullin 1-like protein C
Solyc03g115290	0.976443	0.334436	2.91967	1.3244	0.534819	2.47635		Unknown Protein
Solyc06g054360	2.94584	1.0092	2.91899	2.131	0.806708	2.6416		S-adenosylmethionine-dependent methyltransferase
Solyc06g008990	1.01633	0.348682	2.91478	0.827154	0.278226	2.97296		Unknown Protein
Solyc08g066450	1.15827	0.399767	2.89736	1.2572	0.633297	1.98517	0.0320494	Unknown Protein; Protein of unknown function DUF1677, plant
Solyc01g073720	1.2106	0.418757	2.89094	5.58496	1.32315	4.22096		Unknown Protein
Solyc04g072700	1.70135	0.601025	2.83075	1.38618	0.46268	2.99598		Metal ion binding protein; Heavy metal transport/detoxification protein
Solyc11g006110	3.61452	1.28276	2.81777	3.43633	0			UDP-glucosyltransferase family 1 protein
Solyc10g085230	1.39754	0.497976	2.80644	0.810298	0.336626	2.40712		UDP-glucosyltransferase	UGT76E1 UDP-glucosyl transferase 76E1
Solyc06g066180	1.35422	0.483287	2.8021	0.403331	0.129524	3.11395		Myb family transcription factor
Solyc12g062840	1.95975	0.700145	2.79906	1.06489	0.531622	2.0031		Unknown Protein
Solyc03g095700	2.14034	0.770744	2.77698	0.581666	0			unknown protein
Solyc01g068500	0.656412	0.23731	2.76605	0.533444	0			Early-responsive to dehydration protein-like	Early-responsive to dehydration stress protein (ERD4)
Solyc06g005630	3.07959	1.1441	2.69171	4.10007	0.46063	8.90101		E3 ubiquitin-protein ligase arkadia	SDIR1 RING/U-box superfamily protein
Solyc06g076200	0.38623	0.144078	2.6807	0.454114	0.094735	4.79352		X1 (Fragment)
Solyc01g105650	1.12627	0.424098	2.65568	1.25906	0.232572	5.41364		1-aminocyclopropane-1-carboxylate oxidase
Solyc01g104780	6.39796	2.42683	2.63634	3.08944	0.98917	3.12326		Nodulin-related integral membrane protein DUF125
Solyc09g074890	3.70212	1.40785	2.62963	6.0168	0.978536	6.14878		Rapid alkalinization factor 1	RALFL33 ralf-like 33
Solyc10g018140	1.88515	0.718248	2.62465	0.575036	0			Dihydroflavonol 4-reductase	BEN1 NAD(P)-binding Rossmann-fold superfamily protein
Solyc01g017600	55.9187	21.5152	2.59903	73.0693	32.8254	2.226		Plant viral-response family protein; Protein of unknown function DUF716
Solyc02g086430	4.01874	1.54691	2.59791	2.64566	1.26269	2.09526		Zinc finger protein 36 C3H type-like 1
Solyc11g012240	8.28592	3.2131	2.57879	8.74595	4.20194	2.08141		Wax synthase isoform 3	ATSAT1, ASAT1, ATASAT1 acyl-CoA sterol acyl transferase 1
Solyc03g095940	27.4311	10.698	2.56413	20.8245	5.32619	3.90983		LOB domain family protein	LBD21 LOB domain-containing protein 21
Solyc01g087180	33.194	12.9487	2.5635	27.848	17.5043	1.59092	0.0488898	Unknown Protein
Solyc10g008410	138.284	54.2584	2.54862	109.244	53.0141	2.06066		RING finger protein 5	RMA1, ATRMA1 RING membrane-anchor 1
Solyc12g056480	33.0891	13.0153	2.54232	109.433	32.8211	3.33423		Senescence-inducible chloroplast stay-green protein	ATNYE1, NYE1 non-yellowing 1
Solyc04g080970	9.89127	3.89168	2.54165	4.51713	2.20506	2.04853		Short internode related sequence 5; Protein of unknown function DUF702	STY1, SRS1 Lateral root primordium (LRP) protein-related
Solyc02g077550	5.48412	2.15821	2.54105	3.70064	1.5833	2.3373		Protein of unknown function DUF599
Solyc06g072350	265.206	105.422	2.51566	465.536	215.506	2.1602		UPF0497 membrane protein 17
Solyc11g071350	0.535692	0.214274	2.50003	0.174179	0			Aluminum-activated malate transporter
Solyc01g091870	2.79605	1.12373	2.48819	1.83714	0.837328	2.19405		Major facilitator superfamily domain-containing protein 8
Solyc07g025400	4145.48	1673.75	2.47676	1013.43	0			Unknown Protein
Solyc11g066250	3.00429	1.21849	2.46558	8.16518	3.80498	2.14592		Serine carboxypeptidase	scpl48 serine carboxypeptidase-like 48
Solyc12g042120	7.72179	3.19814	2.41446	2.51439	0.949946	2.64688		Unknown Protein
Solyc02g091910	14.3171	5.93585	2.41197	15.3264	6.50339	2.35668		EPIDERMAL PATTERNING FACTOR-like protein 2
Solyc01g098930	10.1775	4.2284	2.40694	8.40672	5.20088	1.6164	0.0454054	Cyclin; Negative regulatory factor PREG
Solyc03g078700	2.14436	0.892983	2.40134	1.54762	0			Unknown Protein
Solyc07g065810	1.36635	0.569775	2.39805	0.74047	0.282368	2.62236		RING finger family protein
Solyc04g025040	62.3397	26.2443	2.37536	64.1266	34.3532	1.86668	0.0155222	Unknown Protein
Solyc02g062490	13.9406	5.89913	2.36316	10.3945	4.01948	2.58603		2-oxoglutarate-dependent dioxygenase
Solyc02g014490	0.410335	0.174815	2.34725	0.0952754	0			Glycerophosphoryl diester phosphodiesterase family protein	SVL5 SHV3-like 5
Solyc06g075440	0.609849	0.26072	2.3391	0.212432	0.0720734	2.94744		Peptide transporter	NAXT1 nitrate excretion transporter1
Solyc02g087830	0.773523	0.331642	2.3324	0.718611	0.456773	1.57323	0.0356997	ATP binding / serine-threonine kinase
Solyc11g028080	29.1527	12.53	2.32663	26.7845	12.5927	2.12699		Unknown Protein
Solyc03g033860	1.61992	0.704992	2.29778	3.38825	1.33452	2.53893		unknown protein
Solyc07g062280	0.989819	0.440067	2.24925	0.357603	0.0909234	3.93301		Gamma-glutamyl hydrolase 2	ATGGH1, GGH1 gamma-glutamyl hydrolase 1
Solyc12g008380	6.83465	3.04248	2.24641	9.1882	3.6651	2.50694		Avr9/Cf-9 rapidly elicited protein 146
Solyc01g100120	0.725516	0.323664	2.24157	0.766389	0.420764	1.82142	0.019292	Kinesin
Solyc08g079310	2.90027	1.29993	2.2311	2.03342	0.753392	2.69902		Cytochrome P450	CYP706A6 cytochrome P450, family 706, subfamily A, polypeptide 6
Solyc04g079890	4.84737	2.17367	2.23004	5.25573	2.37	2.21761		Thaumatin-like protein	ATLP-3, TLP-3 thaumatin-like protein 3
Solyc04g058150	452.89	203.491	2.2256	436.231	206.728	2.11017		Type 2 metallothionein	MT2B metallothionein 2B
Solyc08g066960	0.517142	0.23334	2.21626	0.420235	0.116814	3.59747		Boron transporter 2	ATBOR4, BOR4 HCO3- transporter family
Solyc06g076320	5.64195	2.55349	2.20951	11.0218	0.900531	12.2392		DVL13	RTFL5, DVL18 ROTUNDIFOLIA like 5
Solyc08g062450	91.264	41.3236	2.20852	23.8981	4.43507	5.38844		class II heat shock protein; Heat shock protein Hsp20	HSP17.6II 17.6 kDa class II heat shock protein
Solyc08g076010	3.73913	1.70087	2.19836	1.2895	0.468325	2.75343		Myb family transcription factor
Solyc02g065340	2.22613	1.02383	2.17432	1.31671	0.500584	2.63035		B3 domain-containing protein REM14
Solyc03g120360	3.54386	1.63876	2.16253	1.89357	0.643298	2.94353		Phospholipase like protein
Solyc06g050430	6.20538	2.88236	2.15288	5.69242	3.80929	1.49435	0.0390018	LOB domain protein 25	LBD15, ASL11 LOB domain-containing protein 15
Solyc10g086390	2.12975	0.989833	2.15163	3.19704	1.35229	2.36417		Short-chain dehydrogenase/reductase family protein
Solyc08g036570	11.8298	5.50467	2.14905	8.84108	0.792897	11.1504		Glutaredoxin
Solyc03g119390	2.28043	1.07008	2.13108	1.23609	0.125533	9.84673		Transcription factor; Helix-loop-helix DNA-binding	BEE3 BR enhanced expression 3
Solyc02g071710	7.2158	3.38638	2.13083	6.83079	3.51168	1.94516	0.00319263	GDSL esterase/lipase
Solyc04g005260	3.13396	1.48099	2.11613	3.05865	1.72233	1.77588	0.00707698	DNA-3-methyladenine glycosylase I
Solyc02g067780	1.06954	0.505504	2.11579	0.555788	0.138348	4.01732		RLK, Receptor like protein
Solyc02g070820	9.14849	4.33931	2.10828	4.42245	1.40089	3.15689		Avr9/Cf-9 rapidly elicited protein 180
Solyc05g016260	5.03366	2.3908	2.10543	7.82555	3.74524	2.08947		Myosin XI-K	XIE, ATXIE Myosin family protein with Dil domain
Solyc02g036300	1.15608	0.558038	2.07169	0.985581	0.6085	1.61969	0.0316786	Malonyl-CoA decarboxylase family protein
Solyc01g091320	543.167	262.257	2.07112	369.442	151.807	2.43363		Sterol 4-alpha-methyl-oxidase 2	SMO1-1, ATSMO1, ATSMO1-1 sterol-4alpha-methyl oxidase 1-1
Solyc00g281110	15.3555	7.42638	2.0677	3.57275	0			Unknown Protein
Solyc01g108610	8.78062	4.33819	2.02403	10.1453	4.3245	2.34601		Cyclin-dependent kinase inhibitor 12	KRP7, ICN6, ICK5 Cyclin-dependent kinase inhibitor family protein
Solyc01g098680	0.0438523	0.0217569	2.01556	0.106903	0			LRR receptor-like serine/threonine-protein kinase, RLP	AtRLP50, RLP50 receptor like protein 50
Solyc10g085740	12.0001	5.95586	2.01484	9.15437	3.18093	2.87789		GDSL esterase/lipase
Solyc06g063150	0.107771	0.0535352	2.01309	0.0437897	0			Receptor like kinase, RLK	SRF6 STRUBBELIG-receptor family 6
Solyc11g069330	160.642	79.8023	2.013	114.816	55.3307	2.07509		unknown protein
Solyc11g018490	0.23167	0.115138	2.01211	0.376538	0.0479546	7.85197		Beta-galactosidase; Glycoside hydrolase, family 35	BGAL16 beta-galactosidase 16
Solyc09g064810	0.232598	0.115603	2.01204	0.425303	0.192586	2.20838		ERD family protein
Solyc05g009750	0.129389	0.0643584	2.01044	0.0525764	0			Nbs-lrr, resistance protein	RPP13 NB-ARC domain-containing disease resistance protein
Solyc03g097090	0.135189	0.0672672	2.00973	0.0549341	0			Lysine-specific demethylase 5C; Transcription factor jumonji, JmjN
Solyc09g075940	1.83505	0.913191	2.00949	1.54057	0.91203	1.68917	0.0342352	Primary amine oxidase	ATAO1, AO1 amine oxidase 1
Solyc01g093960	15.5838	7.76308	2.00742	8.88266	2.91767	3.04444		MADS box transcription factor	AGL6 AGAMOUS-like 6
Solyc01g088360	0.16018	0.0798242	2.00666	0.130187	0			Glucosamine--fructose-6-phosphate aminotransferase	ATASE, ATASE1, ASE1 GLN phosphoribosyl pyrophosphate amidotransferase 1
Solyc04g005360	1.06953	0.533579	2.00445	3.33234	0.884746	3.76644		Cytochrome P450	CYP79A2 cytochrome p450 79a2
Solyc10g079900	0.188683	0.0941925	2.00316	0.153365	0			Unknown Protein
Solyc07g005780	0.213097	0.106539	2.00018	0.17322	0			Eukaryotic translation initiation factor 4 gamma 3
Solyc02g077510	0.219752	0.109911	1.99936	0.267948	0.0908376	2.94975	0.0311135	O-methyltransferase
Solyc11g010130	17.6858	8.88661	1.99016	16.8239	8.95557	1.8786	0.00268037	Serine-threonine protein kinase	OST1, SNRK2-6, SRK2E, SNRK2.6, P44 Protein kinase superfamily protein
Solyc03g025870	0.321752	0.161942	1.98683	0.261617	0.132804	1.96995	0.0496445	MYB transcription factor	AtMYB19, MYB19 myb domain protein 19
Solyc02g086110	1.5405	0.775763	1.98579	1.82831	0.68462	2.67055	0.0241227	contains a neutral zinc metallopeptidases
Solyc08g078140	3.3241	1.67799	1.981	3.00352	2.1328	1.40825	0.0455647	Ubiquitin carboxyl-terminal hydrolase isozyme L3	UCH3 ubiquitin C-terminal hydrolase 3
Solyc06g066400	12.6723	6.40961	1.97708	10.773	5.39663	1.99625	0.0325431	Dolichol phosphate-mannose biosynthesis regulatory protein
Solyc12g017850	2.88304	1.47427	1.95557	2.58037	0.948481	2.72053	0.0375798	Protein of unknown function (DUF581)
Solyc01g067040	2.29889	1.17629	1.95436	2.02843	1.08743	1.86534	0.0185049	PWWP domain-containing protein
Solyc06g060210	0.665895	0.34243	1.94462	0.812898	0.273485	2.97237	0.0336319	Ras-related protein Rab-2-A	ATRABB1B, ATGB2, ATRAB2C, GB2 GTP-binding 2
Solyc12g096180	4.91496	2.53326	1.94017	4.2861	2.59396	1.65234	0.0232164	Late embryogenesis abundant protein
Solyc09g065390	2.388	1.23817	1.92865	2.2681	0.978914	2.31696	0.0134395	Expressed protein 3&apos-partial
Solyc09g091390	49.883	25.8708	1.92816	42.5708	28.5057	1.49341	0.0392306	Unknown Protein
Solyc07g065390	2.60206	1.35531	1.9199	2.48655	1.42075	1.75017	0.00327948	Unknown Protein
Solyc08g014080	9.67882	5.06195	1.91207	10.8612	5.51811	1.96828	0.0158076	E3 ubiquitin-protein ligase MARCH3	RING/FYVE/PHD zinc finger superfamily protein
Solyc02g092970	20.839	10.9258	1.90732	20.4112	11.8881	1.71694	0.00324697	ADP ribosylation factor
Solyc04g081530	26.6544	14.4246	1.84784	27.7236	7.86556	3.52468	0.0403171	Chaperone protein dnaJ 11
Solyc01g105600	4.24154	2.29968	1.8444	3.84679	1.34661	2.85665	0.0499274	Unknown Protein
Solyc08g016150	108.202	58.7368	1.84215	106.366	73.7319	1.4426	0.0322315	Avr9/Cf-9 rapidly elicited protein 180
Solyc04g074110	4.858	2.65308	1.83108	4.09761	2.80529	1.46067	0.0458156	Acetyl xylan esterase A; Protein of unknown function DUF303, acetylesterase putative
Solyc11g010120	18.4047	10.1118	1.82012	17.7309	8.93879	1.98359	0.00621084	Peroxidase 17
Solyc06g053290	33.9769	18.7723	1.80995	39.675	13.9014	2.85403	0.0318732	Auxin responsive SAUR protein
Solyc06g050790	0.755192	0.418353	1.80515	0.954796	0.347117	2.75065	0.0468391	Amino acid transporter
Solyc01g098720	5.87906	3.36472	1.74727	6.63241	4.06567	1.63132	0.0386515	Transcription factor; Helix-loop-helix DNA-binding
Solyc04g057780	5.01104	2.89178	1.73286	4.58749	2.31662	1.98025	0.0254653	Unknown Protein
Solyc12g015630	72.6929	41.9668	1.73215	74.4713	47.4808	1.56845	0.00992671	unknown protein
Solyc06g063280	8.88481	5.1818	1.71462	9.93657	4.94198	2.01065	0.0150371	CONSTANS-like zinc finger protein
Solyc02g073580	14.3406	8.38538	1.71019	16.6693	7.22028	2.30868	0.0274047	BZIP transcription factor
Solyc11g010940	2.28262	1.34719	1.69436	2.51071	1.22021	2.0576	0.0134768	Dof zinc finger protein 6
Solyc09g010960	7.03136	4.15281	1.69316	7.14517	5.18784	1.37729	0.0433695	WRKY transcription factor 17	WRKY49, ATWRKY49 WRKY DNA-binding protein 49
Solyc12g099220	0.39635	0.236996	1.67239	0.38656	0.262373	1.47332	0.00907735	GRAS transcription factor; GRAS transcription factor	RGL1, RGL RGA-like 1
Solyc12g088230	4.60832	2.76078	1.66921	4.48658	3.31304	1.35422	0.0333001	Early-responsive to dehydration protein-like	RXW8 lipases;hydrolases, acting on ester bonds
Solyc12g098910	8.14279	4.8824	1.66778	9.26638	5.72345	1.61902	0.0400209	CBL-interacting protein kinase 1	CIPK1, SnRK3.16 CBL-interacting protein kinase 1
Solyc02g064990	4.3174	2.59066	1.66653	4.12367	3.0341	1.35911	0.0282774	Remorin
Solyc03g025260	0.680808	0.409939	1.66075	0.664192	0.337449	1.96827	0.0151359	Retinoblastoma-binding protein
Solyc02g065530	5.54398	3.33923	1.66026	5.7468	3.0912	1.85908	0.00431742	Glycosyltransferase family GT8 protein	GATL2 galacturonosyltransferase-like 2
Solyc07g065330	1.39599	0.840935	1.66005	1.36195	0.80718	1.68729	0.00186059	RmlC-like jelly roll fold
Solyc01g111640	8.43587	5.14599	1.63931	8.43062	4.56564	1.84654	0.00651557	Skp1; E3 ubiquitin ligase, SCF complex, Skp subunit	SKP1, ASK1, ATSKP1, SKP1A, UIP1 S phase kinase-associated protein 1
Solyc05g039990	4.73247	2.90711	1.6279	5.51101	3.29895	1.67053	0.0435792	Unknown Protein
Solyc04g011670	1.28163	0.78786	1.62672	1.20202	0.570722	2.10614	0.0397533	BZIP transcription factor	TGA1 bZIP transcription factor family protein
Solyc04g008330	35.7761	22.1323	1.61647	37.8145	21.8514	1.73053	0.00479546	Glucosyltransferase; UDP-glucuronosyl/UDP-glucosyltransferase	UGT73C7 UDP-glucosyl transferase 73C7
Solyc01g080610	1.9081	1.1812	1.61539	1.90757	0.786298	2.42601	0.0427494	Protein of unknown function DUF313
Solyc02g084600	2.3448	1.45602	1.61042	2.49345	1.48812	1.67557	0.00638467	LRR receptor-like serine/threonine-protein kinase, RLP	GSO1 Leucine-rich repeat transmembrane protein kinase
Solyc08g081390	22.1776	13.9278	1.59233	22.4691	15.1474	1.48336	0.00642246	Phosphoglycerate mutase family protein
Solyc01g058670	39.7931	25.128	1.58362	42.3158	26.773	1.58054	0.0097938	Transcription factor
Solyc03g059390	3.64643	2.30376	1.58282	4.28207	1.8967	2.25764	0.0386333	Senescence-associated protein 5; Tetraspanin, subgroup	TET2 tetraspanin2
Solyc03g044820	9.27691	5.93859	1.56214	10.0802	5.03819	2.00076	0.0201086	Methyl jasmonate esterase	ATMES10, MES10 methyl esterase 10
Solyc08g067540	26.719	17.1338	1.55943	27.4085	12.9537	2.11588	0.0296814	Non-specific lipid-transfer protein	LP1, LTP1, ATLTP1 lipid transfer protein 1
Solyc07g054400	9.79875	6.30131	1.55503	10.1165	5.31622	1.90295	0.0152064	Centromere protein S
Solyc09g015380	2.71021	1.74341	1.55455	3.30862	1.66935	1.98198	0.0495857	Abscisic acid receptor PYL6	PYL6, RCAR9 PYR1-like 6
Solyc02g090300	1.68052	1.08851	1.54387	1.77448	0.833683	2.12848	0.029991	Cytochrome P450	CYP76C2 cytochrome P450, family 76, subfamily C, polypeptide 2
Solyc11g065680	55.0971	36.1269	1.5251	52.5181	32.8295	1.59972	0.0115234	Unknown Protein
Solyc04g011690	7.10131	4.66466	1.52236	7.60191	5.01511	1.5158	0.0144769	Cytochrome P450	TT7, CYP75B1, D501 Cytochrome P450 superfamily protein
Solyc09g090760	0.825508	0.546225	1.5113	0.857151	0.417844	2.05137	0.0322295	Folate/biopterin transporter family protein
Solyc10g080130	0.524802	0.352798	1.48754	0.568999	0.288701	1.97089	0.0283757	Exosome complex exonuclease RRP43; Exoribonuclease, phosphorolytic domain 1
Solyc01g005900	1.20794	0.814695	1.48269	1.30985	0.663994	1.97268	0.0293115	Transferase family protein; Amino acid/polyamine transporter I
Solyc09g091880	9.15974	6.23171	1.46986	9.4508	5.62969	1.67874	0.00967414	Myb family transcription factor
Solyc03g096840	248.315	169.152	1.468	268.529	137.333	1.95531	0.030645	Seed specific protein Bn15D1B
Solyc05g032780	0.231767	0.158433	1.46287	0.251463	0.127004	1.97996	0.0334122	Transcription factor; Transcription factor, TCP	TCP4 TCP family transcription factor 4
Solyc01g090530	2.66638	1.84659	1.44395	2.57462	1.65056	1.55985	0.0150582	MYB transcription factor	DUO1 myb-like HTH transcriptional regulator family protein
Solyc09g090710	5.05133	3.52477	1.43309	4.9747	2.84443	1.74893	0.0333108	Unknown Protein
Solyc06g066540	13.6066	9.49723	1.43269	14.967	7.8459	1.90762	0.0344309	Ethylene-responsive transcription factor 13	TINY2 Integrase-type DNA-binding superfamily protein
Solyc03g078380	33.0959	23.4308	1.4125	34.3263	21.4153	1.60289	0.0107641	Glutaredoxin family protein
Solyc09g015700	20.8531	15.0086	1.38941	23.3256	12.4362	1.87562	0.0425797	Unknown Protein
Solyc08g013730	155.452	111.925	1.38889	166.017	96.2247	1.72531	0.0267732	Aquaporin	NIP5;1, NLM6, NLM8 NOD26-like intrinsic protein 5;1
Solyc09g091730	1.72283	1.29791	1.32739	1.86762	1.06719	1.75004	0.04603	Pectinesterase
Solyc01g109050	2.06808	2.85379	0.724678	1.81013	2.96178	0.611163	0.0202053	Beta-glucanase-like protein
Solyc09g097970	12.2193	16.9377	0.721426	10.3886	17.1446	0.60594	0.0248243	Aldo/keto reductase family protein	ATB2 NAD(P)-linked oxidoreductase superfamily protein
Solyc12g087990	6.24735	8.68385	0.719422	5.55697	9.66017	0.575246	0.0318441	Hydroxyproline-rich glycoprotein family protein
Solyc11g071500	0.727168	1.01374	0.717312	0.590986	1.14346	0.51684	0.0467502	MYB transcription factor
Solyc05g053500	13.2133	18.5421	0.712611	10.4932	19.6627	0.53366	0.0387934	GATA transcription factor 1	GATA1 GATA transcription factor 1
Solyc08g077320	0.490583	0.697652	0.703192	0.398702	0.696084	0.572779	0.0316194	Pentatricopeptide repeat-containing protein
Solyc06g066520	1.89577	2.70158	0.701726	1.54504	3.0875	0.500418	0.0459438	Avr9/Cf-9 rapidly elicited protein 146
Solyc03g058160	41.404	59.6946	0.693597	36.2559	66.7909	0.542827	0.030761	EPF-type Cis2-His2 zinc finger transcription factor	ZFP8
Solyc11g013240	4.85087	6.99838	0.693142	4.66325	7.9346	0.587711	0.0296735	Serine/threonine-protein kinase 36	PPK1 putative protein kinase 1
Solyc12g099980	0.557795	0.805749	0.692269	0.45328	0.839891	0.539689	0.0287343	LRR receptor-like serine/threonine-protein kinase, RLP	AtRLP12, RLP12 receptor like protein 12
Solyc02g081970	5.9429	8.61989	0.68944	4.7012	9.10236	0.516481	0.0336436	Vacuolar sorting receptor 7	VSR6, VSR3;3, BP80-3;3 VACUOLAR SORTING RECEPTOR 6
Solyc06g072310	5.72159	8.29909	0.689424	5.50374	9.42625	0.583874	0.0298063	Homeobox-leucine zipper protein PROTODERMAL FACTOR 2	HDG11, EDT1, ATHDG11 homeodomain GLABROUS 11
Solyc07g065220	19.3095	28.0581	0.688197	16.8384	26.0483	0.64643	0.0300479	C2 domain-containing protein
Solyc03g121030	2.27828	3.31526	0.68721	2.20957	3.68374	0.599817	0.0215626	DNA repair/transcription protein Mms19-like protein
Solyc01g096200	3.77705	5.50085	0.68663	2.77561	5.56969	0.498342	0.0459874	Pentatricopeptide repeat-containing protein
Solyc11g042820	2.44645	3.57969	0.683425	2.54754	3.98577	0.639159	0.0254757	Major facilitator superfamily protein
Solyc04g009210	1.88498	2.77787	0.67857	1.53204	3.05146	0.502068	0.0326022	Pentatricopeptide repeat-containing protein
Solyc01g009890	2.68445	3.95723	0.678366	2.18949	3.613	0.606003	0.0465351	Glutaredoxin	ROXY2 Thioredoxin superfamily protein
Solyc09g074240	10.6018	15.656	0.677172	7.81733	15.9808	0.48917	0.0421584	Receptor-like serine/threonine kinase	RKF3 receptor-like kinase in flowers 3
Solyc06g062780	6.27494	9.29447	0.675126	5.75493	9.44678	0.609195	0.00645541	Phospholipid-transporting ATPase
Solyc03g006080	2.78431	4.13467	0.673406	2.68473	4.27499	0.628008	0.00340625	Receptor like kinase, RLK
Solyc11g065020	3.02253	4.49186	0.672891	2.45989	4.13752	0.594532	0.0418603	GDP-mannose transporter	GONST1 golgi nucleotide sugar transporter 1
Solyc06g076780	30.4733	45.5817	0.668542	29.2628	47.1333	0.620852	0.00354191	Beta-D-glucosidase
Solyc06g060680	12.0686	18.0948	0.666965	10.2745	18.1984	0.564583	0.0161933	Receptor-like protein kinase 5
Solyc10g007730	4.86458	7.30976	0.665491	4.74549	7.94014	0.597658	0.0126932	Unknown Protein
Solyc05g009760	6.89553	10.376	0.664565	5.35585	12.0239	0.445434	0.0460031	Nbs-lrr, resistance protein
Solyc02g090970	0.849858	1.28019	0.663853	0.806109	1.40391	0.574189	0.0159035	Serine/threonine-protein kinase 24	MAPKKK21 mitogen-activated protein kinase kinase kinase 21
Solyc03g094160	8.99365	13.5724	0.662643	7.46923	12.2888	0.607808	0.0421409	Metacaspase	LOL3, ATMCPB1, MCP1B, ATMC1, MC1 metacaspase 1
Solyc02g084260	0.314348	0.474428	0.662583	0.255592	0.519048	0.492425	0.0290293	Unknown Protein
Solyc10g018780	54.2328	81.8756	0.66238	49.7495	81.2656	0.612184	0.00579871	Squamosa promoter binding protein 1	SPL8 squamosa promoter binding protein-like 8
Solyc08g007440	3.93754	5.95875	0.6608	3.34747	6.0545	0.55289	0.0156111	Phytoene synthase
Solyc08g007060	1.33001	2.02027	0.658333	1.19891	1.86518	0.642785	0.0216847	Peptide transporter-like protein	NRT1.5 nitrate transporter 1.5
Solyc11g066910	9.35139	14.3075	0.653601	10.3097	16.4462	0.626874	0.0418545	Syntaxin-like protein	VAM3, ATVAM3, SYP22, ATSYP22, SGR3 Syntaxin/t-SNARE family protein
Solyc08g074550	23.1024	35.5328	0.650171	20.5384	34.848	0.589371	0.00970685	Threonyl-tRNA synthetase	Threonyl-tRNA synthetase
Solyc10g047320	33.2124	51.3634	0.646616	29.353	60.3141	0.486669	0.0372061	Cc-nbs-lrr, resistance protein
Solyc06g075600	2.74262	4.2946	0.638621	2.54749	3.76086	0.677369	0.039732	Ankyrin repeat family protein
Solyc01g090430	11.2816	17.7436	0.635812	10.4768	17.2896	0.60596	0.00481025	Cc-nbs-lrr, resistance protein
Solyc01g010250	11.3918	17.9912	0.633187	11.1774	20.2308	0.552494	0.0200405	6-phosphogluconolactonase	PGL1 6-phosphogluconolactonase 1
Solyc12g013600	1.17948	1.86336	0.632986	1.16225	1.72626	0.673276	0.0120401	TPR and ankyrin repeat-containing protein 1
Solyc09g005080	2.13332	3.39135	0.629047	1.4346	3.35211	0.427969	0.0452926	LRR receptor-like serine/threonine-protein kinase, RLP	AtRLP7, RLP7 receptor like protein 7
Solyc01g090650	1.10319	1.75783	0.627586	0.836817	1.94774	0.429635	0.0326595	Chromodomain-helicase-DNA-binding protein 1-like
Solyc11g072060	1.28087	2.04391	0.626676	1.31868	1.90744	0.691335	0.0107967	MYB transcription factor	MYB97, AtMYB97 myb domain protein 97
Solyc03g112500	1.80759	2.88453	0.62665	1.3799	3.03893	0.454074	0.0265269	Alpha-galactosidase; Raffinose synthase	SIP1 Raffinose synthase family protein
Solyc11g007740	12.6132	20.1752	0.625183	14.0636	19.9603	0.704579	0.0116614	Ribosome-recycling factor
Solyc01g087870	7.33688	11.745	0.624681	8.06401	12.1514	0.663628	0.00947756	Glucosamine--fructose-6-phosphate aminotransferase
Solyc07g062140	8.27466	13.301	0.622108	9.49618	15.2369	0.623236	0.0423479	Alpha alpha-trehalose-phosphate synthase	ATTPS1, TPS1 trehalose-6-phosphate synthase
Solyc01g005260	14.9468	24.0401	0.621745	15.6079	22.2022	0.702989	0.0151501	SEC14 cytosolic factor family protein
Solyc02g086590	4.99231	8.05788	0.619556	4.9021	7.57945	0.646762	0.00711037	RLK, Receptor like protein	CRK42 cysteine-rich RLK (RECEPTOR-like protein kinase) 42
Solyc01g102880	2.33331	3.76872	0.619125	2.36084	4.03211	0.58551	0.00718823	Tir-nbs-lrr, resistance protein
Solyc07g053130	5.09095	8.27977	0.614866	3.152	9.07522	0.347319	0.0490414	Serine/threonine-protein kinase receptor
Solyc05g008510	5.03873	8.21045	0.613697	5.33032	7.61061	0.70038	0.0146375	Multidrug resistance protein mdtK
Solyc07g006380	27755.5	45318.9	0.612449	32388.4	45671	0.709168	0.0219446	Defensin-like protein	LCR75, LCR79 low-molecular-weight cysteine-rich 75
Solyc05g050320	5.6132	9.18224	0.611311	5.82119	10.6454	0.546827	0.0296324	Chitinase domain-containing protein 1
Solyc02g067490	1.4037	2.30027	0.610233	1.4268	2.02698	0.703904	0.0319752	Protein of unknown function DUF569
Solyc08g065480	3.87086	6.35442	0.60916	4.3942	6.00239	0.732075	0.0229459	Ferrochelatase	FC1, FC-I, ATFC-I ferrochelatase 1
Solyc12g094660	6.42003	10.5595	0.607986	5.70706	11.4925	0.49659	0.0137104	Cc-nbs-lrr, resistance protein	RPM1, RPS3 NB-ARC domain-containing disease resistance protein
Solyc11g011920	77.6397	128.647	0.60351	69.0768	111.133	0.621569	0.0411907	Glutamate decarboxylase	GAD, GAD1 glutamate decarboxylase
Solyc05g009790	24.8609	41.2764	0.602303	28.1724	44.2004	0.637379	0.0180407	Transcriptional factor B3	RAV1, EDF4 related to ABI3/VP1 1
Solyc02g071870	2.43099	4.05892	0.598925	1.97538	3.55776	0.555231	0.0417444	Receptor like kinase, RLK	RKF1 receptor-like kinase in flowers 1
Solyc01g094860	3.56117	5.95001	0.598515	4.0051	5.67534	0.705702	0.0161408	Transmembrane protein 8B
Solyc01g099990	1.22402	2.04725	0.597885	1.32683	2.13468	0.621559	0.00677673	F-box protein PP2-B1	AtPP2-B15, PP2-B15 phloem protein 2-B15
Solyc08g008410	3.22987	5.40267	0.597828	2.751	6.09297	0.451504	0.0224305	Nodule inception protein	NLP7 NIN like protein 7
Solyc11g065930	17.672	29.7319	0.594378	15.4238	36.8619	0.418421	0.0463717	Xanthine dehydrogenase/oxidase	ATXDH1, XDH1 xanthine dehydrogenase 1
Solyc11g043170	2.53808	4.27072	0.594298	2.06735	3.73369	0.553702	0.0414198	Dynamin-2	DRP3A dynamin-related protein 3A
Solyc12g013960	2.12879	3.58204	0.594295	2.14773	3.09833	0.69319	0.0382417	Unknown Protein; Protein of unknown function DUF688
Solyc06g074350	1.75412	2.95531	0.593549	1.58504	2.89321	0.547848	0.00511298	self-pruning	ATC centroradialis
Solyc10g050770	455.444	769.418	0.591933	387.882	820.815	0.472557	0.0126725	Unknown Protein
Solyc01g097920	13.0793	22.1681	0.590005	15.418	20.6404	0.746982	0.0360527	Cysteine synthase	OASC, ATCS-C O-acetylserine (thiol) lyase isoform C
Solyc05g009700	0.84706	1.43603	0.589862	0.826162	1.40161	0.589438	0.00119374	Histidine amino acid transporter
Solyc10g018290	43.5594	73.8804	0.589593	40.7342	72.3579	0.562954	0.00267347	NHL repeat-containing protein
Solyc02g079330	0.5286	0.897267	0.589122	0.490257	0.869727	0.563691	0.00395815	Equilibrative nucleoside transporter	ENT3, FUR1, ATENT3 Major facilitator superfamily protein
Solyc05g050120	51.4165	87.3694	0.588496	56.0022	91.7762	0.610204	0.00777058	Malic enzyme	ATNADP-ME3, NADP-ME3 NADP-malic enzyme 3
Solyc02g069100	53.2399	90.4743	0.588453	50.5827	89.3237	0.566285	0.00144941	Cathepsin B
Solyc04g007060	12.3688	21.0261	0.588259	11.3731	23.4248	0.485515	0.0153665	Cc-nbs-lrr, resistance protein
Solyc01g107430	6.93826	11.8408	0.585962	7.89719	11.921	0.66246	0.0114225	Zinc finger protein 7	ZFP7 zinc finger protein 7
Solyc06g075420	2.76375	4.756	0.581108	3.40381	4.9721	0.684582	0.0341649	unknown protein
Solyc11g017270	3.57846	6.17033	0.579946	3.12596	5.74288	0.544319	0.0139824	Receptor like kinase, RLK
Solyc12g005100	1.45871	2.52332	0.578092	1.39164	2.6777	0.519715	0.00508818	UPF0505 protein C16orf62 homolog
Solyc11g045520	3.01678	5.22998	0.576824	2.89858	4.53107	0.639712	0.0323348	1-AMINOCYCLOPROPANE-1-CARBOXYLATE OXIDASE-like protein
Solyc08g014000	26.5469	46.0958	0.575907	23.3343	41.6077	0.560817	0.0206386	Lipoxygenase	LOX1, ATLOX1 lipoxygenase 1
Solyc11g017400	1.58208	2.75224	0.574834	1.83834	2.60711	0.705126	0.0223015	N-acetylglucosaminyl-phosphatidylinositol de-N-acetylase
Solyc08g066790	7.56206	13.2161	0.572185	5.35331	12.7956	0.418371	0.0282329	Phospholipase D	PLDALPHA1, PLD phospholipase D alpha 1
Solyc06g068460	18.2217	32.0693	0.568198	17.6083	30.2905	0.581314	0.00499254	WRKY transcription factor	WRKY40, ATWRKY40 WRKY DNA-binding protein 40
Solyc08g042030	3.59739	6.33998	0.567413	2.87224	7.83714	0.366491	0.0435625	Kinesin family protein
Solyc12g005030	4.67422	8.25011	0.566565	4.26086	7.37053	0.578094	0.0204848	Calcium-dependent protein kinase	CPK9 calmodulin-domain protein kinase 9
Solyc05g054170	3.05623	5.39577	0.566412	2.40144	5.89694	0.407235	0.0193907	Scarecrow-like 1 transcription factor	SCL13 SCARECROW-like 13
Solyc05g008940	4.0998	7.26693	0.564172	3.37672	7.11073	0.474877	0.0112962	Receptor-like kinase; Serine/threonine protein kinase
Solyc03g082690	5.58598	10.0159	0.557711	3.79288	9.60412	0.394922	0.0307897	U-box domain-containing protein
Solyc03g115570	0.383773	0.688217	0.557634	0.436671	0.762198	0.57291	0.0202122	Pentatricopeptide repeat-containing protein	OTP85 Pentatricopeptide repeat (PPR) superfamily protein
Solyc04g009220	1.0621	1.90862	0.556475	0.698692	1.84294	0.379118	0.0327316	Pentatricopeptide repeat-containing protein
Solyc02g079570	2.19689	3.95994	0.554779	2.58671	3.71362	0.696547	0.0245266	Serine/threonine-protein kinase receptor	B120 S-locus lectin protein kinase family protein
Solyc01g080790	22.3315	40.2552	0.554748	22.5291	37.697	0.597636	0.00595829	PBSP domain-containing protein
Solyc01g079740	15.8952	28.8368	0.551212	17.0039	27.4113	0.620324	0.0059289	Unknown Protein
Solyc08g005100	1.79255	3.25536	0.550646	1.89497	3.40164	0.557075	0.00359678	Zinc-binding family protein
Solyc10g079600	72.5251	132.448	0.547574	62.1946	110.577	0.562455	0.0464308	Response regulator 6	ARR9, ATRR4 response regulator 9
Solyc07g017990	1.61719	2.99226	0.540458	0.938828	2.8677	0.32738	0.040921	ATP-dependent DNA ligase	ATLIG4, LIG4 DNA ligase IV
Solyc08g045750	495.855	919.797	0.539092	580.669	1030.2	0.563647	0.0244754	Unknown Protein
Solyc04g007070	68.8267	127.674	0.539082	61.4334	133.933	0.458688	0.00539516	Cc-nbs-lrr, resistance protein	RPP13 NB-ARC domain-containing disease resistance protein
Solyc06g084580	0.855955	1.588	0.539014	0.973834	1.65371	0.588878	0.0090129	Pentatricopeptide repeat-containing protein
Solyc11g062320	1.24709	2.33634	0.533779	0.869229	2.35191	0.369584	0.0209444	Proteasome-associated protein ECM29 homolog
Solyc01g005220	0.517643	0.97184	0.532642	0.560888	1.0477	0.535352	0.00850118	MAC/Perforin domain-containing protein
Solyc12g019140	1.02442	1.9257	0.531973	0.832813	2.3278	0.357768	0.032858	Polygalacturonase
Solyc01g109500	16.6353	31.6567	0.525491	17.834	33.823	0.527274	0.00631392	BURP domain-containing protein	ATUSPL1, USPL1 unknown seed protein like 1
Solyc09g018720	34.3633	65.4505	0.525027	39.0183	59.7692	0.652816	0.0194903	Unknown Protein
Solyc02g092250	3.67303	7.00843	0.524087	3.49336	6.01414	0.580858	0.0285016	Cytochrome P450	CYP71B34 cytochrome P450, family 71, subfamily B, polypeptide 34
Solyc06g062490	1.37988	2.64729	0.521242	1.30866	2.37629	0.550716	0.014096	Protein of unknown function DUF266, plant
Solyc10g079700	28.6761	55.1431	0.520031	30.1942	52.5324	0.574773	0.00380711	Response regulator 6	ARR9, ATRR4 response regulator 9
Solyc01g103320	1.9841	3.82933	0.518132	2.17702	3.27769	0.664193	0.0371733	Zinc finger CCCH domain-containing protein 44	SWIB/MDM2 domain;Plus-3;GYF
Solyc02g091700	8.53826	16.7036	0.511163	7.33545	18.3523	0.399702	0.0111305	Hydroxyproline-rich glycoprotein
Solyc09g005090	0.520717	1.03292	0.504121	0.423125	1.22797	0.344573	0.0263443	LRR receptor-like serine/threonine-protein kinase, RLP	AtRLP7, RLP7 receptor like protein 7
Solyc01g068490	1.14089	2.26575	0.503537	1.12866	1.9308	0.584556	0.0289463	U-box domain-containing protein	PUB44, ATPUB44, SAUL1 senescence-associated E3 ubiquitin ligase 1
Solyc03g111800	7.85537	15.6219	0.502843	7.91794	14.1666	0.558916	0.0106302	Receptor like kinase, RLK	SOBIR1, EVR Leucine-rich repeat protein kinase family protein
Solyc01g006650	2.76815	5.50944	0.502438	2.30455	5.70039	0.404279	0.00660831	Ethylene insensitive 3 class transcription factor	EIL3, SLIM1, ATSLIM, AtEIL3 ETHYLENE-INSENSITIVE3-like 3
Solyc01g099940	0.0683505	0.136052	0.502385	0.0555487	0.169727	0.327283	0.0370669	Pectinesterase
Solyc03g059480	1549.43	3086.77	0.501958	1340.87	3085.79	0.434531	0.00401333	Unknown Protein
Solyc09g092760	78.2004	155.88	0.501671	93.2883	148.732	0.627224	0.0153669	Glycine-rich protein
Solyc03g114010	0.496996	0.991024	0.501497	0.269294	1.02801	0.261957	0.0322766	Pentatricopeptide repeat protein	OTP81 Tetratricopeptide repeat (TPR)-like superfamily protein
Solyc04g011680	0.0938839	0.18746	0.500821	0.0763101	0.155305	0.491356	0.0422519	Cytochrome P450	CYP76C4 cytochrome P450, family 76, subfamily C, polypeptide 4
Solyc11g070040	0.692462	1.38351	0.500511	0.723674	1.71798	0.421235	0.0375072	Pentatricopeptide repeat-containing protein
Solyc03g097150	1.05292	2.10534	0.500119	1.11265	2.52474	0.440699	0.028299	Inositol-tetrakisphosphate 1-kinase 1
Solyc08g078040	3.88566	7.77198	0.499958	2.36892	5.17582	0.45769		Monooxygenase FAD-binding	CTF2A FAD/NAD(P)-binding oxidoreductase family protein
Solyc03g020000	0.123796	0.247649	0.499885	0.0670631	0.170917	0.392372		Pentatricopeptide repeat-containing protein	SLO1 SLOW GROWTH 1
Solyc07g051950	0.111888	0.223903	0.499716	0.181905	0.647467	0.280949		C4-dicarboxylate transporter/malic acid transport family protein	SLAH1 SLAC1 homologue 1
Solyc12g009910	0.11614	0.232535	0.499452	0	0.287998	0		UDP-glucosyltransferase HvUGT5876	UGT73B4 UDP-glycosyltransferase 73B4
Solyc08g066130	519.633	1040.48	0.499417	329.105	850.71	0.386859		Unknown Protein
Solyc08g008430	0.354809	0.71058	0.499323	0.192287	0.391013	0.491766		Short-chain dehydrogenase/reductase family protein
Solyc02g072190	0.474529	0.950386	0.499301	0.964386	2.15714	0.447067		WRKY transcription factor 5	WRKY69, ATWRKY69 WRKY DNA-binding protein 69
Solyc06g074340	0.120105	0.240589	0.499212	0	0.19853	0		Hydrolase alpha/beta fold family protein
Solyc09g091220	0.373049	0.747667	0.498951	0.505447	0.719323	0.70267	0.049071	F-box family protein
Solyc02g082310	0.125969	0.252517	0.498854	0	0.104093	0		Receptor-like kinase
Solyc02g093990	3.28585	6.60054	0.497815	3.83298	6.48978	0.590618	0.00862603	Adenylate kinase family-like protein
Solyc01g103330	29.3363	58.9328	0.497792	21.7611	51.1669	0.425296		Unknown Protein
Solyc01g068550	0.287851	0.578304	0.49775	0	0.11887	0		O-methyltransferase
Solyc12g011070	0.151632	0.304924	0.497278	0	0.250413	0		Calcium/proton exchanger	ATCAX5, CAX5 cation exchanger 5
Solyc04g077260	0.156538	0.314981	0.496976	0	0.258479	0		MYB transcription factor	RAX3, MYB84, ATMYB84 myb domain protein 84
Solyc11g005050	15494.3	31210.7	0.496442	16928.5	31210.7	0.542394	0.0107297	unknown protein
Solyc04g077380	0.0830857	0.167382	0.496384	0.0675591	0.822927	0.0820961		Receptor protein kinase
Solyc08g007150	0.333297	0.671488	0.496356	0	0.137546	0		Peroxidase 65
Solyc10g085700	0.166648	0.335744	0.496354	0.271013	0.962824	0.281477		Serine/threonine-protein phosphatase 7
Solyc04g051640	0.360738	0.728008	0.495514	0.586694	1.19049	0.492817		Purple acid phosphatase	ATPAP23, PAP23 purple acid phosphatase 23
Solyc11g063540	0.18065	0.364583	0.495498	0	0.149042	0		RNA-dependent RNA polymerase
Solyc08g061020	0.181497	0.366331	0.495445	0.147592	0.449212	0.328558		Nitrate transporter
Solyc11g020750	0.186751	0.377182	0.495122	0	0.308098	0		ATP-dependent DNA helicase MPH1
Solyc06g053640	0.392439	0.793541	0.494542	0.957458	2.10359	0.455154		Ring H2 finger protein
Solyc06g072640	0.198229	0.400935	0.494417	0.483638	2.77886	0.174042		MtN3-like protein; RAG1-activating protein 1 homologue	SWEET11, AtSWEET11 Nodulin MtN3 family protein
Solyc07g005410	0.397817	0.804685	0.494376	0.161766	0.656077	0.246566		Cytochrome c oxidase, subunit Vib family protein
Solyc09g011510	1.21004	2.44844	0.494209	0.656063	1.66285	0.394541		Glutathione S-transferase-like protein	ATGSTU8, GSTU8 glutathione S-transferase TAU 8
Solyc12g027600	0.226012	0.458707	0.492715	0.367668	2.60711	0.141025		Nuclear transport receptor exportin 4 (Importin beta superfamily) (ISS)
Solyc06g062720	0.226012	0.458707	0.492715	0	0.186222	0		Likely RNA binding protein
Solyc05g032670	3123.82	6348.71	0.49204	2492.63	6829.48	0.364981		Unknown Protein
Solyc05g012900	1.18544	2.41595	0.490672	0.433922	1.17171	0.370332		Lrr, resistance protein fragment
Solyc08g078180	0.26285	0.535933	0.490453	0	0.432689	0		Ethylene-responsive transcription factor 1A	ATERF2, ATERF-2, ERF2 ethylene responsive element binding factor 2
Solyc03g006750	0.27019	0.551405	0.490003	0	0.667016	0		Nbs, resistance protein fragment
Solyc03g097670	7.06962	14.4553	0.489068	7.29754	13.6724	0.533742	0.00349295	ATP binding protein; ATP-binding region, ATPase-like
Solyc02g080010	2.37975	4.87014	0.488641	2.52582	6.79768	0.371571		RLK, Receptor like protein	CRK25 cysteine-rich RLK (RECEPTOR-like protein kinase) 25
Solyc12g009550	0.877994	1.79687	0.488624	0.95253	1.68473	0.56539	0.00658538	LRR receptor-like serine/threonine-protein kinase, RLP	AtRLP6, RLP6 receptor like protein 6
Solyc01g081420	0.877994	1.79687	0.488624	0.238132	1.92541	0.123679		Unknown Protein
Solyc01g087810	4.13267	8.46206	0.488376	5.30698	11.2814	0.470419		Subtilisin-like protease	SLP2 subtilisin-like serine protease 2
Solyc08g077900	25.2189	51.7672	0.48716	1.82251	7.29081	0.249974		Expansin-like protein	ATEXLB1, EXPR, AT-EXPR, ATEXPR1, ATHEXP BETA 3.1, EXLB1 expansin-like B1
Solyc02g090560	1.30423	2.67794	0.487027	0.877092	2.60758	0.336362		Calcium-transporting ATPase 1
Solyc04g015460	0.637279	1.31016	0.486413	0.850764	1.24421	0.683778	0.0412123	S-receptor kinase
Solyc02g089000	0.341768	0.703787	0.485613	0.556314	1.12263	0.495545		Unknown Protein
Solyc07g052560	1.03444	2.13099	0.485427	0	0.566267	0		Pheromone shutdown protein
Solyc06g054220	1.04374	2.15099	0.485237	2.5485	8.28395	0.307643		Unknown Protein
Solyc01g007820	19.0445	39.2549	0.48515	0	14.6542	0		Unknown Protein
Solyc05g010440	25.1557	51.8615	0.485055	17.5727	40.8911	0.429744		CDP-alcohol phosphatidyltransferase	AAPT1, ATAAPT1 aminoalcoholphosphotransferase 1
Solyc11g008530	0.755032	1.55849	0.484464	0.707909	1.51195	0.468209		Ribonuclease 3-like protein 3	DCL2 dicer-like 2
Solyc04g015640	0.371275	0.76741	0.483803	0.302217	0.609258	0.496041		Cc-nbs, resistance protein fragment
Solyc07g008600	1.45044	3.00505	0.482668	1.24795	2.61496	0.477235		LRR receptor-like serine/threonine-protein kinase, RLP
Solyc06g073830	0.398001	0.825449	0.482163	0.324014	0.978914	0.330993		Calmodulin-like protein	CML38 calmodulin-like 38
Solyc02g063040	0.798739	1.65686	0.48208	0.975391	2.94673	0.331008		Unknown Protein
Solyc01g099330	1.3732	2.84919	0.481962	0.776317	2.57044	0.302017		Methyltransferase type 11
Solyc09g061730	1.20641	2.50339	0.481911	0	0.329655	0		unknown protein
Solyc01g098540	0.402136	0.834464	0.481909	0	0.659311	0		Unknown Protein
Solyc12g008960	2.19122	4.56628	0.47987	3.09751	6.46131	0.479393		Calmodulin-binding protein	EDA39 calmodulin-binding family protein
Solyc08g006280	0.890202	1.85534	0.479805	3.02562	8.23626	0.367354		Transcriptional factor B3 family protein
Solyc07g006480	5.41456	11.3418	0.477399	5.69453	10.5468	0.53993	0.00605828	LRR receptor-like serine/threonine-protein kinase FEI 1	BIR1 BAK1-interacting receptor-like kinase 1
Solyc02g076850	1.01523	2.13536	0.475437	0.826939	2.90398	0.284761		Dof zinc finger protein
Solyc10g012080	4.17692	8.78771	0.475314	4.05304	7.56926	0.535461	0.0219647	PLAC8 family protein	PLAC8 family protein
Solyc05g005570	0.813386	1.7136	0.474665	0.881492	1.86898	0.471643		BURP domain-containing protein	PG2 polygalacturonase 2
Solyc02g077130	0.52129	1.09838	0.474599	0.424634	0.851719	0.498561		GDSL esterase/lipase
Solyc03g098010	2.18412	4.63727	0.470993	0.313342	2.54781	0.122985		Acid phosphatase; Metallophosphoesterase	ATACP5, ATPAP17, PAP17 purple acid phosphatase 17
Solyc09g011580	47.7455	101.541	0.470209	62.5845	89.9606	0.695688	0.0497911	Glutathione S-transferase-like protein	ATGSTU8, GSTU8 glutathione S-transferase TAU 8
Solyc03g121190	1.21747	2.59456	0.469239	0	0.992072	0		Unknown Protein
Solyc09g007050	0.48015	1.02404	0.468878	0.278728	0.908413	0.30683		Pentatricopeptide repeat-containing protein
Solyc06g050930	11.4927	24.518	0.468745	13.9456	23.2982	0.59857	0.0146575	Endo beta n-acetylglucosaminidase
Solyc02g090490	3.85616	8.23265	0.468398	2.62404	6.08302	0.431371		Patatin-like protein 3	PLP4, PLA V, AtPLAIVC PATATIN-like protein 4
Solyc02g089330	1.22748	2.62326	0.467922	0.873274	2.53378	0.344653		DNA-directed RNA polymerase
Solyc04g074050	4.74091	10.1666	0.466322	2.59229	6.3759	0.406576		Receptor like kinase, RLK
Solyc04g064950	46.5954	99.9895	0.466003	0	19.4293	0		Filament-like plant protein 4; Protein of unknown function DUF869, plant
Solyc11g007430	33.2331	71.3698	0.465647	15.4017	76.5931	0.201085		Stress-induced receptor-like kinase
Solyc02g031790	0.901672	1.94393	0.46384	0.637112	1.46147	0.435939		Receptor like kinase, RLK
Solyc03g096070	0.972605	2.09764	0.463666	1.03087	1.71641	0.600597	0.0424987	1-phosphatidylinositol-4 5-bisphosphate phosphodiesterase
Solyc01g007220	14.7536	31.8228	0.463617	18.8159	32.732	0.574847	0.0175749	NHL1; Harpin-induced 1
Solyc01g014860	31.6318	68.2324	0.463589	31.6454	65.2242	0.485179		Zinc finger CCCH domain-containing protein 52
Solyc03g113490	5.57993	12.1174	0.460489	7.47737	13.5398	0.552251	0.0336445	Soluble quinoprotein glucose/sorbosone dehydrogenase
Solyc02g064960	4.92693	10.7303	0.459161	5.98067	11.1007	0.538765	0.0102944	AP2-like ethylene-responsive transcription factor
Solyc12g042100	51.5556	112.547	0.458081	48.7222	112.581	0.432775		Unknown Protein
Solyc12g044950	4.89605	10.7172	0.45684	5.21669	20.0646	0.259995		Omega-6 fatty acid desaturase	FAD2 fatty acid desaturase 2
Solyc10g049660	0.369132	0.808774	0.456409	0.480006	1.22197	0.392813		Transposon protein Mutator sub-class; NPH3	NPY2 Phototropic-responsive NPH3 family protein
Solyc05g018630	1808.51	3969.1	0.455647	993.382	2135.41	0.465195		RCC1 and BTB domain-containing protein 2	UVR8 Regulator of chromosome condensation (RCC1) family protein
Solyc05g056190	0.874611	1.9206	0.455384	2.91809	8.19532	0.356068		Unknown Protein
Solyc05g050340	8.24662	18.113	0.455287	7.91409	15.1485	0.522434	0.0291078	WRKY transcription factor 6	WRKY41, AtWRKY41 WRKY family transcription factor
Solyc12g042480	1.41858	3.11603	0.455252	1.99861	3.0506	0.655153	0.0422367	Cytochrome P450	CYP71B10 cytochrome P450, family 71, subfamily B, polypeptide 10
Solyc04g007490	1.72795	3.80215	0.454467	1.74104	4.03735	0.431233		Cc-nbs-lrr, resistance protein with an R1 specific domain
Solyc01g106350	1.41842	3.12771	0.453501	1.55366	3.01233	0.515767	0.00313412	Glutamyl-tRNA(Gln) amidotransferase subunit A	AtFAAH, FAAH fatty acid amide hydrolase
Solyc01g105180	8.86392	19.5547	0.453288	6.4929	15.8221	0.410369		LIM zinc-binding protein	DA1
Solyc02g092860	6.07759	13.4279	0.452609	0.934526	3.6695	0.254674		Cytochrome P450	CYP81D8 cytochrome P450, family 81, subfamily D, polypeptide 8
Solyc02g086400	1.78963	3.95723	0.452243	1.45966	3.613	0.404002		Unknown Protein
Solyc06g071300	1.78963	3.95723	0.452243	2.18949	5.78079	0.378753		Transcription factor, MADS-box	AGL98 AGAMOUS-like 98
Solyc06g053170	14194.8	31426	0.45169	6787.11	21217.4	0.319884		Cytochrome b5	ATB5-A, B5 #2, ATCB5-E, CB5-E cytochrome B5 isoform E
Solyc07g020780	28.5394	63.2779	0.451017	0	26.1755	0		Unknown Protein
Solyc12g096260	0.938142	2.08475	0.450002	0	0.756222	0		Ankyrin repeat domain protein
Solyc10g047460	878.454	1956.39	0.449018	148.659	1111.91	0.133697		NADH-quinone oxidoreductase subunit D
Solyc11g005960	0.230292	0.515018	0.447153	0.187148	0.619707	0.301994		Pentatricopeptide repeat-containing protein
Solyc01g044340	1.27109	2.84775	0.446349	0.413614	0.837166	0.494064		ARI8, ATARI8 IBR domain-containing protein	ARI8, ATARI8 IBR domain-containing protein
Solyc01g104200	0.359268	0.806627	0.445395	0.438017	1.70885	0.256323		Fatty acyl coA reductase; Male sterility, NAD-binding	FAR4 fatty acid reductase 4
Solyc07g006370	10.7991	24.259	0.445158	6.61554	14.8704	0.44488		Sodium/calcium exchanger protein	CAX7 calcium exchanger 7
Solyc05g026070	0.428553	0.964232	0.44445	0.174179	0.974397	0.178756		Glycine-rich protein
Solyc02g090140	0.358288	0.806898	0.444031	0.13233	0.782669	0.169075		Unknown Protein
Solyc10g079240	1.38952	3.12969	0.44398	0.847161	2.48854	0.340425		Calmodulin binding protein,SUN	IQD12 IQ-domain 12
Solyc01g057340	2.17334	4.90076	0.44347	2.65511	4.3467	0.610834	0.0265133	Unknown Protein
Solyc09g082810	6.62328	14.9356	0.443456	5.83774	11.8069	0.494435		Glycine rich
Solyc04g071800	9.2874	21.0039	0.442175	8.83531	20.1998	0.437396		Cytochrome P450	TT7, CYP75B1, D501 Cytochrome P450 superfamily protein
Solyc11g072750	0.606527	1.37216	0.442024	0.246572	0.500826	0.492331		Chitinase a
Solyc03g045120	350.417	794.232	0.441202	65.7828	175.062	0.375769		Unknown Protein
Solyc02g014030	2.90661	6.59151	0.440963	1.88945	5.17747	0.364937		Pto-like, Serine/threonine kinase protein, resistance protein
Solyc02g064590	0.197219	0.448697	0.439537	0.0801951	0.650537	0.123275		Integrator complex subunit 7	EMB1895 ARM repeat superfamily protein
Solyc06g063400	67.1734	153.051	0.438896	0	83.4064	0		Wound-induced basic protein
Solyc01g097470	9.39378	21.5104	0.436709	12.4867	21.9092	0.56993	0.0203255	Neurogenic locus notch protein-like
Solyc12g019710	209807	481264	0.43595	0	188182	0		Unknown Protein
Solyc09g090230	6.57486	15.0897	0.435718	3.20133	7.26234	0.440812		Casein kinase 1-like protein 8	ADK1, CKL9ALPHA, CKL9BETA dual specificity kinase 1
Solyc12g077660	123.62	284.048	0.435208	0	75.693	0		Set protein; Nucleosome assembly protein (NAP)	NRP2 NAP1-related protein 2
Solyc11g012530	39.0476	89.7543	0.43505	0	165.982	0		Unknown Protein
Solyc03g115260	54.7725	126.819	0.431895	0	130.662	0		Unknown Protein
Solyc06g071810	9.49162	21.9799	0.431832	10.2854	20.2343	0.508315	0.00722528	Receptor like kinase, RLK	SOBIR1, EVR Leucine-rich repeat protein kinase family protein
Solyc10g007940	0.161882	0.375272	0.431372	0.175403	0.536204	0.32712		Pentatricopeptide repeat-containing protein
Solyc09g075910	0.166287	0.385553	0.431295	0.180178	0.642566	0.280404		Receptor-like protein kinase	RLK1 receptor-like protein kinase 1
Solyc05g023970	3.01672	7.01377	0.430114	0	1.17603	0		Transport membrane protein
Solyc00g320430	1894.95	4415.63	0.429146	96.0482	403.573	0.237995		Unknown Protein
Solyc01g009870	0.263539	0.617115	0.42705	0.0714003	0.218015	0.327502		Glycerophosphodiester phosphodiesterase GDE1
Solyc10g008220	1.98631	4.6535	0.426842	0.620821	1.47625	0.420539		Cc-nbs-lrr, resistance protein
Solyc01g014840	0.910724	2.13524	0.426521	0.789333	2.54071	0.310674		Tir-nbs-lrr, resistance protein
Solyc01g095940	1.0923	2.56298	0.426184	0	0.304323	0		O-acyltransferase WSD1
Solyc01g087380	0.474735	1.11469	0.42589	0.128667	0.914495	0.140697		Histone-lysine N-methyltransferase MLL; Zinc finger, PHD-finger
Solyc07g055670	3.34882	7.8733	0.425339	2.3052	6.57376	0.350667		Receptor-like kinase	SD2-5 S-domain-2 5
Solyc04g074030	1.28268	3.01622	0.425261	1.2962	2.90576	0.44608		Receptor like kinase, RLK
Solyc03g115920	3.4109	8.0399	0.424247	2.92793	8.12755	0.360248		Zinc finger protein-like protein; Zinc finger, C6HC-type
Solyc04g014400	4.29563	10.1705	0.422362	5.18025	12.1463	0.426488		LRR receptor-like serine/threonine-protein kinase, RLP	AtRLP13, RLP13 receptor like protein 13
Solyc12g096960	31.5078	74.612	0.422289	38.9451	75.3962	0.516539	0.00872135	Major allergen Mal d 1.0502	MLP423 MLP-like protein 423
Solyc02g011710	1.15732	2.74086	0.422247	0	2.12769	0		NADH dehydrogenase subunit	NDHF NADH-Ubiquinone oxidoreductase (complex I), chain 5 protein
Solyc08g016060	0.614006	1.45822	0.421065	1.34009	3.35904	0.39895		Dedicator of cytokinesis 8	SPK1 guanyl-nucleotide exchange factors;GTPase binding;GTP binding
Solyc05g005600	0.810571	1.92992	0.420002	1.0991	1.77871	0.61792	0.0312597	Metal-dependent phosphohydrolase HD domain-containing protein
Solyc03g005910	2.67142	6.37615	0.418971	4.96401	10.5116	0.472241		GDSL esterase/lipase
Solyc00g012430	1339.53	3199.66	0.418648	109.837	465.33	0.236041		Unknown Protein
Solyc12g088390	1.0253	2.46326	0.416237	2.22526	5.33251	0.417301		Zinc-finger protein; Zinc finger, C2H2-type	STZ, ZAT10 salt tolerance zinc finger
Solyc00g275310	0.621748	1.49533	0.415793	0.404358	0.924843	0.437218		Unknown Protein; contains Interpro domain(s) IPR013101 Leucine-rich repeat 2
Solyc02g090810	3.18854	7.67248	0.415581	1.15344	3.48995	0.330503		Calmodulin	ATCEN2, CEN1, CEN2 centrin2
Solyc08g028890	958.313	2306.85	0.415421	222.989	808.664	0.27575		30S ribosomal protein S2 chloroplastic	RPS2 ribosomal protein S2
Solyc03g034000	3.45032	8.32871	0.414268	4.67653	7.58857	0.61626	0.0321782	Transcription factor; Helix-loop-helix DNA-binding	BEE2 BR enhanced expression 2
Solyc01g014280	1.7829	4.30532	0.414116	5.78797	12.4047	0.466595		Unknown Protein
Solyc12g096600	2.49044	6.03913	0.412384	0.337941	6.46255	0.0522922		Poly(ADP-ribose) glycohydrolase	TEJ Poly (ADP-ribose) glycohydrolase (PARG)
Solyc04g008930	1.25872	3.05405	0.412148	0.533769	1.74037	0.306699		FIP1
Solyc01g080800	4.37801	10.7308	0.407985	4.86021	9.46283	0.513611	0.014989	PBSP domain-containing protein
Solyc04g016420	8.02603	19.7793	0.405779	1.70411	4.29755	0.396531		Unknown Protein
Solyc12g039070	1.72891	4.26985	0.404911	1.02237	6.35833	0.160792		Strictosidine synthase family protein	SS3 strictosidine synthase 3
Solyc02g062980	2.56428	6.34088	0.404404	0	3.79557	0		Anthocyanidin 3-O-glucosyltransferase 5
Solyc08g081980	0.0842674	0.208999	0.403195	0.239662	0.593332	0.403926		Serine/threonine-protein kinase A-Raf
Solyc07g063020	0.259102	0.642702	0.403145	0.350908	0.822722	0.426521		ENODL1, AtENODL1 early nodulin-like protein 1	ENODL1, AtENODL1 early nodulin-like protein 1
Solyc08g014330	0.0951819	0.236226	0.402927	0.0386731	0.236497	0.163525		Primary amine oxidase
Solyc01g096170	0.102627	0.25482	0.402743	0.0833982	0.16998	0.490635		Serine/threonine protein kinase	WNK6 with no lysine (K) kinase 6
Solyc01g044420	0.144259	0.3591	0.401724	0.0586211	0.119394	0.490989		Calmodulin binding protein; IQ calmodulin-binding region
Solyc09g089580	0.30968	0.771377	0.401464	0.188768	0.512527	0.368308		1-aminocyclopropane-1-carboxylate oxidase-like protein
Solyc06g005690	0.157252	0.391753	0.401406	0.191709	0.520491	0.368323		Pentatricopeptide repeat-containing protein
Solyc08g014230	0.177982	0.44396	0.400896	0.723311	2.13487	0.338808		2-isopropylmalate synthase	IMS1, MAML-3, IPMS2 2-isopropylmalate synthase 1
Solyc04g048900	89.5627	225.616	0.39697	80.7265	249.369	0.323723		Calreticulin 2 calcium-binding protein	CRT3, PSL1, EBS2, AtCRT3 calreticulin 3
Solyc06g076910	0.36503	0.925283	0.394506	0.329575	0.705577	0.4671		Receptor like kinase, RLK
Solyc04g074000	3.57673	9.08728	0.393597	3.4765	9.42961	0.368679		Receptor like kinase, RLK
Solyc11g071440	0.495419	1.26027	0.393105	0.100753	0.203972	0.493955		Pyridine nucleotide-disulfide oxidoreductase family protein
Solyc00g188850	0.539126	1.3752	0.392035	0.438617	1.55278	0.282472		Glycosyltransferase CAZy family GT90
Solyc01g068590	1.815	4.63421	0.391653	1.29553	5.88899	0.219992		Unknown Protein
Solyc02g085620	1.05157	2.69052	0.390843	1.42473	2.511	0.567395	0.0223187	Serine/threonine protein kinase
Solyc09g074730	0.643744	1.65289	0.389466	0.261937	2.64472	0.0990415		Zinc finger CCCH domain-containing protein 6
Solyc03g033840	9.6419	24.7741	0.389193	7.25993	23.4128	0.310084		26S protease regulatory subunit 6B	BCS1 cytochrome BC1 synthesis
Solyc03g117160	2.60423	6.69665	0.388885	0.708033	11.2275	0.0630624		Unknown Protein
Solyc03g095780	0.677553	1.74341	0.388637	2.48146	7.79032	0.318531		Abscisic acid receptor PYL6	PYL4, RCAR10 PYR1-like 4
Solyc07g052210	1889.92	4868.55	0.38819	2417.78	4488.75	0.538631	0.0161832	Unknown Protein
Solyc05g041470	1.72978	4.45692	0.388111	2.00887	5.30954	0.378351		Transient receptor potential cation channel subfamily A member 1
Solyc02g092580	17.4204	45.0134	0.387005	26.6924	60.6876	0.439833		Peroxidase
Solyc02g063450	24.9232	64.7141	0.385128	39.8492	90.5159	0.440245		Hypothetical YFW family protein 5
Solyc02g077590	0.839147	2.18146	0.384672	1.02484	2.40643	0.425876		Homeobox-leucine zipper-like protein	ATHB-3, HAT7, ATHB3, HB-3 homeobox 3
Solyc06g063210	1.53609	3.99484	0.384519	1.11327	2.54492	0.437448		Glutamate-gated kainate-type ion channel receptor	ATGLR2.8, GLR2.8 glutamate receptor 2.8
Solyc03g083470	0.532693	1.39138	0.382852	0.432917	1.26773	0.34149		Receptor like kinase, RLK
Solyc06g006050	1.04875	2.76437	0.379381	0.494652	1.96563	0.251651		LRR receptor-like serine/threonine-protein kinase, RLP
Solyc00g294230	1.03444	2.72857	0.379114	0.14032	1.13647	0.12347		Tir-nbs, resistance protein fragment
Solyc01g106500	0.152927	0.40501	0.377588	0.124273	0.422155	0.294378		LRR receptor-like serine/threonine-protein kinase, RLP	LRR XI-23, RLK7 Leucine-rich receptor-like protein kinase family protein
Solyc07g054110	2.48709	6.63663	0.374752	3.54703	15.7005	0.225918		Pentatricopeptide repeat-containing protein At5g09450, mitochondrial
Solyc01g006290	20.0162	53.4752	0.374308	20.0554	70.989	0.282514		Peroxidase	ATPA2, PA2 peroxidase 2
Solyc05g048860	2.64273	7.08803	0.372844	3.23114	9.67598	0.333934		DEAD-box ATP-dependent RNA helicase 8	RH8, ATRH8 RNAhelicase-like 8
Solyc03g034020	2.88809	7.77699	0.371363	3.96066	7.52208	0.526538	0.0165978	U-box domain-containing protein 5
Solyc08g080440	0.747916	2.02982	0.368464	0.405611	1.23166	0.329321		HAP2, GCS1 hapless 2	HAP2, GCS1 hapless 2
Solyc04g054730	6.15814	16.7325	0.368035	5.76707	25.882	0.222822		High affinity sulfate transporter 2	AST68, SULTR2;1 slufate transporter 2;1
Solyc04g079760	0.914522	2.48942	0.367363	0.849692	2.15888	0.39358		Uncharacterised protein family UPF0114
Solyc03g006380	0.848067	2.31127	0.366927	0.920013	1.86032	0.494546		Unknown Protein
Solyc12g040570	4.53229	12.3689	0.366426	4.17856	11.1667	0.374198		6-phosphogluconate dehydrogenase decarboxylating
Solyc11g064770	0.183809	0.501702	0.366371	0.149365	0.342548	0.436041		Cc-nbs-lrr, resistance protein
Solyc06g071220	1.60428	4.38341	0.365989	2.61675	6.49882	0.40265		Unknown Protein
Solyc12g038620	1371.91	3762.07	0.364669	590.27	1283	0.46007		Unknown Protein
Solyc11g069080	1424.09	3931.4	0.362235	416.547	1045.29	0.398499		Ribosomal L18p/L5e family protein
Solyc03g064040	63.2072	174.535	0.362146	4.68091	11.8387	0.395391		Unknown Protein
Solyc09g075820	1.82824	5.05394	0.361745	2.58642	4.9323	0.524384	0.0184698	Solute carrier family 2	MSS1, STP13, ATSTP13 Major facilitator superfamily protein
Solyc04g064750	0.195225	0.542093	0.360132	0.31727	0.614578	0.51624	0.0452836	Pentatricopeptide repeat-containing protein
Solyc06g072460	1.77635	4.93693	0.359809	0.666539	5.19241	0.128368		CHP-rich zinc finger protein-like
Solyc01g059950	0.801124	2.22853	0.359485	0.162883	0.660578	0.246576		GAI-like protein 1	RGL3 RGA-like protein 3
Solyc10g007280	6.95604	19.4573	0.357503	6.9637	15.2998	0.45515		AAA-ATPase; ATPase, AAA-type, core	BCS1 cytochrome BC1 synthesis
Solyc05g018110	0.0230782	0.0646439	0.357005	0.0268238	0.118974	0.225459		Ulp1 protease family C-terminal catalytic domain containing protein;Peptidase C48, SUMO/Sentrin/Ubl1
Solyc09g075650	0.901845	2.54803	0.353938	0.880041	2.67861	0.328544		Unknown Protein
Solyc07g052800	0.203179	0.57417	0.353866	0	0.277563	0		Nbs, resistance protein fragment
Solyc01g006950	2.38867	6.75298	0.353721	3.88423	6.41072	0.605896	0.0461664	Syntaxin	SYP121, AT-SYR1, ATSYP121, SYR1, ATSYR1, PEN1 syntaxin of plants 121
Solyc11g072610	0.816969	2.32299	0.351689	1.88188	4.27435	0.440273		DNA recombination and repair protein	ATRAD51B, RAD51B DNA repair (Rad51) family protein
Solyc03g059150	2.34691	6.67575	0.351558	1.52722	4.25315	0.35908		DMI1 protein
Solyc01g014290	1.32893	3.78253	0.351334	3.30959	7.63669	0.43338		Unknown Protein
Solyc06g074420	0.68029	1.94129	0.350432	0.631953	4.09912	0.154168		Cytochrome P450	CYP94C1 cytochrome P450, family 94, subfamily C, polypeptide 1
Solyc12g045030	14.4944	41.699	0.347596	21.5272	44.1566	0.487519		Short-chain dehydrogenase/reductase family protein
Solyc08g063130	1.12976	3.27861	0.344585	1.83676	5.13658	0.357584		Monooxygenase FAD-binding protein
Solyc01g107050	0.207437	0.603632	0.343648	0	0.51303	0		N-hydroxycinnamoyl/benzoyltransferase 4
Solyc00g102400	0.0947321	0.276199	0.342985	0.0267999	0.237355	0.112911		Cc-nbs-lrr, resistance protein
Solyc10g079930	11.0503	32.2798	0.342329	8.71316	20.3721	0.427701		UDP-glucuronosyl/UDP-glucosyltransferase	UGT73B3 UDP-glucosyl transferase 73B3
Solyc12g005620	1.49998	4.40571	0.340463	2.05324	3.59294	0.571465	0.0455974	LRR receptor-like serine/threonine-protein kinase, RLP
Solyc08g080100	6.70149	19.7371	0.339538	9.6884	21.1909	0.457196		MADS box transcription factor	AGL19, GL19 AGAMOUS-like 19
Solyc06g008800	0.184962	0.545093	0.339322	0.209191	0.544894	0.383911		Cc-nbs-lrr, resistance protein
Solyc11g020170	85.6181	253.111	0.338263	54.2552	158.362	0.342602		MOS7 nuclear pore complex protein-related	MOS7 nuclear pore complex protein-related
Solyc03g007930	0.706408	2.0925	0.33759	0.68149	2.47134	0.275757		Unknown Protein
Solyc01g006300	30.7189	91.3336	0.336337	49.4636	125.876	0.392955		Peroxidase	ATPA2, PA2 peroxidase 2
Solyc01g106410	0.0359279	0.106849	0.336249	0.0291937	0.0892998	0.326918		Cc-nbs-lrr, resistance protein
Solyc06g069670	0.0397127	0.118159	0.336095	0.0322697	0.230291	0.140126		Formin 2A
Solyc04g012010	0.184247	0.548622	0.335836	0.0748602	0.495967	0.150938		Cc-nbs-lrr, resistance protein
Solyc10g076650	0.0982007	0.292515	0.335712	0.1596	0.365981	0.436088		Ulp1 protease family C-terminal catalytic domain containing protein
Solyc08g079910	0.0587975	0.17535	0.335315	0.19113	0.389455	0.490763		Subtilisin-like protease
Solyc03g113600	0.0600131	0.179002	0.335265	0.0487707	0.0993732	0.490783		IFA binding protein
Solyc11g005860	0.06823	0.203715	0.334929	0.0184836	0.265124	0.0697168		Cysteine desulfurase; Aminotransferase, class V/Cysteine desulfurase
Solyc04g008160	0.0699566	0.208914	0.334858	0.0568545	0.177326	0.320621		Cc-nbs, resistance protein fragment
Solyc10g074440	6.25188	18.7227	0.33392	7.75964	19.2837	0.402394		Endochitinase; Glycoside hydrolase	ATHCHIB, PR3, PR-3, CHI-B, B-CHI, HCHIB basic chitinase
Solyc12g005730	0.0986709	0.295702	0.333684	0.0802031	0.326403	0.245718		Glycosyltransferase-like protein
Solyc04g064530	16.1999	48.5657	0.333567	13.2959	27.1311	0.490061		Unknown Protein
Solyc12g040740	0.102053	0.305965	0.333545	0	0.0843897	0		LRR receptor-like serine/threonine-protein kinase, RLP	AtRLP33, RLP33 receptor like protein 33
Solyc03g025350	0.125424	0.377114	0.332589	0	0.20729	0		Citrate transporter family protein
Solyc05g010040	16.2827	48.9796	0.332438	31.615	103.739	0.304755		Unknown Protein
Solyc11g051060	0.708215	2.13365	0.331927	0.460634	0.93594	0.492162		GDSL esterase/lipase 2	GLIP5 GDSL-motif lipase 5
Solyc02g063250	0.158029	0.477061	0.331255	0.128492	0.52186	0.246219		Peptide methionine sulfoxide reductase msrA	PMSR4 peptide met sulfoxide reductase 4
Solyc06g065660	0.162452	0.490678	0.331077	0.396272	1.60918	0.246257		MAP protein kinase; Serine/threonine protein kinase	MAPKKK20 mitogen-activated protein kinase kinase kinase 20
Solyc04g077320	0.166648	0.503616	0.330903	0.135506	0.561648	0.241265		S-locus glycoprotein
Solyc08g067170	0.346734	1.04871	0.330629	0	0.429191	0		U-box domain-containing protein 11
Solyc03g031730	1.98952	6.01746	0.330625	2.03614	4.32976	0.470266		Beta-glucosidase 47	BGLU47 beta-glucosidase 47
Solyc10g006250	0.26852	0.814477	0.329684	0.499169	4.51949	0.110448		Swap (Suppressor-of-White-APricot)/surp domain-containing protein	SWAP (Suppressor-of-White-APricot)/surp domain-containing protein
Solyc07g062490	13.8065	41.9996	0.328729	32.1856	67.8825	0.474137		S-locus-specific glycoprotein;Curculin-like (mannose-binding) lectin
Solyc11g068620	1.34041	4.07938	0.328582	1.45367	10.3088	0.141013		NAC-domain protein ; No apical meristem (NAM) protein	anac090, NAC090 NAC domain containing protein 90
Solyc03g058510	2151.52	6555.04	0.328224	0	2216.53	0		Unknown Protein
Solyc03g043860	0.233747	0.712295	0.32816	0	0.192552	0		Nudix hydrolase 1 (AtNUDT1) (NADH pyrophosphatase) (DHNTP pyrophosphohydrolase) (Dihydroneopterin triphosphate pyrophosphohydrolase)	ATNUDT1, ATNUDX1, NUDX1 nudix hydrolase 1
Solyc02g084850	963.304	2940.38	0.327612	10.8155	137.691	0.0785491		Dehydrin
Solyc12g005720	0.252559	0.771431	0.32739	0.205456	0.831743	0.247019		Cysteine-rich receptor-like protein kinase
Solyc01g005040	0.833856	2.55508	0.326352	2.48758	8.23227	0.302174		Unknown Protein
Solyc05g024230	105.787	324.641	0.325858	0	6.52927	0		Unknown Protein	CRF2, TMO3 cytokinin response factor 2
Solyc11g007390	0.292665	0.898434	0.32575	0.476265	1.68473	0.282695		UDP-glucosyltransferase
Solyc12g042560	0.314037	0.966636	0.324876	0	0.516185	0		Heat shock protein 70	Hsp70b heat shock protein 70B
Solyc04g078960	317.191	978.554	0.324143	261.547	2548.26	0.102637		Unknown Protein
Solyc11g021070	0.464934	1.45882	0.318706	0	0.855994	0		Ycf2; Chloroplast Ycf2	YCF2.2 Chloroplast Ycf2;ATPase, AAA type
Solyc02g063200	0.148719	0.467122	0.318373	0.362746	0.864797	0.419458		Lipase-like protein
Solyc05g012430	1.91378	6.03868	0.31692	1.5556	4.33133	0.359151		LRR receptor-like serine/threonine-protein kinase, RLP
Solyc10g008270	0.939229	2.99232	0.31388	1.65462	3.87718	0.426759		Basic helix-loop-helix dimerisation region bHLH
Solyc07g056640	268.475	866.041	0.310003	0	1577.47	0		Unknown Protein
Solyc04g079780	0.276002	0.892816	0.309136	0.112154	0.342675	0.32729		Ariadne-like ubiquitin ligase; Zinc finger, C6HC-type	ARI2, ATARI2 RING/U-box superfamily protein
Solyc12g056460	17.8514	58.0225	0.307663	41.2059	87.8229	0.469193		MADS box transcription factor	AGL20, SOC1, ATSOC1 AGAMOUS-like 20
Solyc00g256710	52.6543	172.529	0.305191	36.8964	112.935	0.326705		Unknown Protein
Solyc09g091660	3.06473	10.0718	0.304288	3.43471	7.94802	0.432147		ABC transporter G family member 40	PDR12, ATPDR12, ABCG40, ATABCG40 pleiotropic drug resistance 12
Solyc12g036320	0.954196	3.15191	0.302736	0.776177	1.96481	0.395039		Serine/threonine protein kinase B
Solyc05g050380	7.57067	25.0816	0.301842	8.81174	19.1204	0.460855		Cyclic nucleotide-gated ion channel 1	ATCNGC13, CNGC13 cyclic nucleotide-gated channel 13
Solyc09g005180	0.200104	0.663712	0.301492	0.216832	0.772986	0.280512		FAD-binding domain-containing protein
Solyc03g093120	1.43572	4.76574	0.301259	0.689219	1.42188	0.484724		Xyloglucan endotransglucosylase/hydrolase 9	XTR6, XTH23 xyloglucan endotransglycosylase 6
Solyc00g015600	375.699	1250.32	0.300482	304.768	1315.1	0.231745		Unknown Protein
Solyc06g050890	375.699	1250.32	0.300482	304.768	1315.1	0.231745		Unknown Protein
Solyc06g069900	1.10964	3.7061	0.299409	1.30299	3.05672	0.426271		1-aminocyclopropane-1-carboxylate oxidase
Solyc07g052490	2.90822	9.72685	0.298989	0.790442	3.12125	0.253245		Myb family transcription factor	CPC Homeodomain-like superfamily protein
Solyc10g084940	1.71237	5.73909	0.29837	4.04865	10.4986	0.385637		Solute carrier family 15 member 4
Solyc07g008140	2.61613	8.79288	0.297528	2.26915	5.18108	0.437969		Blue copper protein	ATBCB, BCB, SAG14 blue-copper-binding protein
Solyc03g063370	3.14334	10.5949	0.296684	0	2.52013	0		Pentatricopeptide repeat-containing protein
Solyc10g024290	1.06689	3.60233	0.296167	0.869141	6.83571	0.127147		Lon protease homolog	LON_ARA_ARA, LON1 lon protease 1
Solyc11g017280	0.229217	0.774222	0.296061	0.149011	0.759916	0.196089		Receptor like kinase, RLK
Solyc09g059280	227.722	769.418	0.295967	0	547.21	0		Histone H3
Solyc10g045280	2.25678	7.66047	0.294601	0.918485	2.70159	0.339979		ATMRK serine/threonine protein kinase-like
Solyc09g061700	10.2597	34.8288	0.294575	14.2222	39.2316	0.362519		Male sterility 5 family protein	ATSDI1 Tetratricopeptide repeat (TPR)-like superfamily protein
Solyc12g096880	6.51006	22.2339	0.292799	4.30181	13.0832	0.328804		Tir, resistance protein fragment
Solyc00g280110	1062.91	3650.54	0.291165	834.877	3972.65	0.210156		Plant protein 1589 of unknown function
Solyc05g013800	22.3326	77.2162	0.289222	0	41.6365	0		Unknown Protein
Solyc01g006640	0.0346764	0.120043	0.288866	0.042261	0.546161	0.0773783		AMP-dependent synthetase and ligase
Solyc00g010530	3289.12	11406.4	0.288357	0	155.11	0		Unknown Protein
Solyc02g094860	0.150135	0.526521	0.285145	0.183029	1.24328	0.147215		cytochrome P450	CYP735A1 cytochrome P450, family 735, subfamily A, polypeptide 1
Solyc06g006040	0.580602	2.03646	0.285104	0.76402	1.85512	0.411844		Receptor like kinase, RLK
Solyc11g020550	11.6174	41.7199	0.278462	0	7.99597	0		Unknown Protein
Solyc08g078460	5.1793	18.6081	0.278336	10.4439	35.089	0.29764		Inositol 2-dehydrogenase like protein
Solyc08g006770	1.67707	6.07758	0.275944	0.340807	3.5534	0.0959101		Anthocyanidin synthase
Solyc02g080600	341.246	1244.21	0.274267	139.601	337.62	0.413486		Unknown Protein
Solyc01g097280	4.45877	16.3835	0.27215	8.86625	20.1932	0.439071		Chitinase; Glycoside hydrolase, family 19	PR4, HEL, PR-4 pathogenesis-related 4
Solyc08g077740	0.620494	2.28704	0.271309	0.397068	0.844363	0.470257		LRR receptor-like serine/threonine-protein kinase, RLP	AtRLP7, RLP7 receptor like protein 7
Solyc10g055790	2329.77	8649.09	0.269366	4961.66	12279.3	0.404067		Chitinase	ATHCHIB, PR3, PR-3, CHI-B, B-CHI, HCHIB basic chitinase
Solyc01g017860	26.4475	98.9381	0.267314	0	18.5265	0		Unknown Protein
Solyc04g079330	0.3907	1.4634	0.266981	0.476358	1.53481	0.310369		Serine carboxypeptidase	scpl40 serine carboxypeptidase-like 40
Solyc06g006020	1.39699	5.2622	0.265476	0.701169	2.04013	0.343688		Receptor like kinase, RLK
Solyc02g014250	105.317	399.519	0.263609	0	35.5775	0		Blight resistance protein
Solyc12g009520	0.673297	2.58364	0.2606	0.765972	2.0822	0.367867		LRR receptor-like serine/threonine-protein kinase, RLP	AtRLP6, RLP6 receptor like protein 6
Solyc04g071100	22.5337	88.9515	0.253326	30.1709	85.5741	0.35257		Unknown Protein
Solyc06g069130	0.0403615	0.160132	0.252051	0.0327971	0.100307	0.326967		P-loop nucleoside triphosphate hydrolases superfamily protein with CH (Calponin Homology) domain
Solyc10g076500	0.0512458	0.203584	0.251718	0.0416439	0.424387	0.0981272		LRR receptor-like serine/threonine-protein kinase, RLP	AtRLP50, RLP50 receptor like protein 50
Solyc03g114870	0.0816101	0.325417	0.250786	0.0663294	0.13505	0.491147		HAT family dimerisation domain containing protein	BED zinc finger ;hAT family dimerisation domain
Solyc07g008290	0.0914439	0.365068	0.250485	0.0743259	0.3782	0.196525		Growth regulator like protein
Solyc04g077330	0.105965	0.423793	0.25004	0.258406	0.876144	0.294936		Receptor protein kinase
Solyc06g065790	0.143215	0.575401	0.248896	0.116438	0.598822	0.194445		Serine/threonine-protein kinase 3; Serine/threonine protein kinase	MAPKKK20 mitogen-activated protein kinase kinase kinase 20
Solyc09g065610	365.328	1476.77	0.247383	1208.21	2636.87	0.458199		Transmembrane BAX inhibitor motif-containing protein 4
Solyc04g072760	2.1536	8.78657	0.245101	5.75701	16.565	0.347541		High affinity sulfate transporter 2	SULTR1;3 sulfate transporter 1;3
Solyc09g005460	0.104252	0.425541	0.244987	0	0.0431013	0		3-phosphoshikimate 1-carboxyvinyltransferase
Solyc10g055740	1.71233	7.04513	0.243052	1.30998	2.99861	0.436862		Lysine/histidine transporter
Solyc00g272810	20.8265	86.3334	0.241233	3.87832	9.71008	0.399412		N-acetyltransferase
Solyc01g066200	4.93753	20.641	0.23921	0	17.1488	0		Unknown Protein
Solyc08g062490	12.781	53.7479	0.237795	9.83907	21.2485	0.463048		WRKY transcription factor 16	WRKY50, ATWRKY50 WRKY DNA-binding protein 50
Solyc02g043850	0.567115	2.4041	0.235895	0	0.46268	0		HAT family dimerisation domain containing protein
Solyc12g005610	0.641725	2.74525	0.233758	1.17402	4.23804	0.27702		LRR receptor-like serine/threonine-protein kinase, RLP
Solyc10g074760	23.2977	99.9895	0.233001	0	19.4293	0		Unknown Protein
Solyc02g031940	1.44542	6.20941	0.232779	3.16769	6.27557	0.504765	0.0447457	Pathogenesis-related protein-like protein
Solyc11g072980	1.02594	4.40904	0.23269	4.25309	9.84094	0.432183		3-ketoacyl-CoA synthase 6	KCS3 3-ketoacyl-CoA synthase 3
Solyc12g098580	0.306969	1.3294	0.230908	0.166347	0.507673	0.327666		UDP-glucosyltransferase family 1 protein
Solyc03g042560	0.102053	0.449768	0.226901	0.331815	0.882247	0.376102		Phenylalanine ammonia-lyase	PAL2, ATPAL2 phenylalanine ammonia-lyase 2
Solyc01g014160	0.136388	0.605709	0.225171	0	0.186446	0		LRR receptor-like serine/threonine-protein kinase, RLP	AtRLP43, RLP43 receptor like protein 43
Solyc12g097020	0.487281	2.16928	0.224628	0.654952	2.05887	0.318112		Tir-nbs, resistance protein fragment
Solyc07g053890	0.850161	3.81532	0.222828	0.967386	2.03975	0.474267		O-acyltransferase WSD1
Solyc06g007970	12.5346	56.4024	0.222235	9.10508	58.0729	0.156787		Male sterility 5 family protein	ATSDI1 Tetratricopeptide repeat (TPR)-like superfamily protein
Solyc02g093960	0.446689	2.01119	0.222102	0.726218	1.56941	0.462733		Endosomal targeting BRO1-like domain-containing protein
Solyc04g076680	0.740144	3.3482	0.221057	0.345919	1.37884	0.250877		MADS-box transcription factor-like protein	ANR1, AGL44 AGAMOUS-like 44
Solyc03g078590	27.0263	122.598	0.220446	22.2313	64.3717	0.345358		ARGONAUTE 1
Solyc10g045240	19.1129	86.8362	0.220103	31.6618	86.2767	0.36698		Beta-glucosidase D4	BGLU17 beta glucosidase 17
Solyc09g090970	0.437544	1.99627	0.219181	0.177939	0.72118	0.246733		Major allergen Mal d 1	MLP423 MLP-like protein 423
Solyc04g014770	43.5576	201.591	0.216069	83.3619	241.826	0.344719		Unknown Protein
Solyc08g068870	15.0973	70.5967	0.213853	24.9777	73.0118	0.342105		Aspartic proteinase nepenthesin-1
Solyc03g078370	0.606248	2.84768	0.212892	0.98533	2.09928	0.469366		Receptor-like protein kinase	RLK1 receptor-like protein kinase 1
Solyc04g079250	16.356	76.974	0.212487	26.5018	59.8056	0.443132		Patatin-like protein 1	PLP2, PLA IIA, PLA2A phospholipase A 2A
Solyc10g055820	2.1388	10.1069	0.211618	3.87953	12.6298	0.307173		Chitinase; Glycoside hydrolase, family 19	ATHCHIB, PR3, PR-3, CHI-B, B-CHI, HCHIB basic chitinase
Solyc10g012210	0.451881	2.16455	0.208764	0.587661	1.6447	0.357306		ARID/BRIGHT DNA-binding domain-containing protein/ELM2 domain-containing protein/Myb-like DNA-binding domain-containing protein
Solyc08g075880	0.819501	3.93982	0.208005	1.33299	2.70256	0.493232		Metal ion binding protein
Solyc07g045510	0.0383866	0.190325	0.20169	0.0935759	0.190809	0.490417		Pentatricopeptide repeat-containing protein
Solyc03g078360	0.54879	2.72643	0.201285	0.356777	1.54505	0.230916		Receptor-like protein kinase; Serine/threonine protein kinase
Solyc06g068590	0.0564258	0.280381	0.201247	0	0.0467215	0		Serine/threonine protein kinase
Solyc08g079870	12.7003	63.2429	0.200818	44.7722	90.3536	0.495522		Subtilisin-like protease	ARA12 Subtilase family protein
Solyc03g115040	0.0953488	0.476049	0.200292	0.0775014	0.236583	0.327587		Xylanase inhibitor
Solyc02g070730	0.155282	0.781013	0.198821	0.252513	0.769242	0.328262		Cc-nbs, resistance protein fragment
Solyc05g009260	9.617	48.6962	0.19749	8.16417	19.5878	0.416799		Transport inhibitor response 1	TIR1 F-box/RNI-like superfamily protein
Solyc07g008240	0.422422	2.1394	0.197449	1.03069	2.26332	0.455389		Non-symbiotic hemoglobin protein	GLB1, AHB1, ARATH GLB1, NSHB1, ATGLB1, HB1 hemoglobin 1
Solyc01g087840	0.0986597	0.538799	0.18311	0.120259	0.531106	0.226431		Subtilisin-like protease
Solyc03g120590	0.71813	3.98506	0.180206	0.537331	2.34812	0.228835		Peptide transporter 1
Solyc03g034380	15.1263	83.9597	0.180161	18.202	57.9404	0.31415		Lipid transfer protein
Solyc07g005100	8.06514	44.9513	0.17942	9.8776	44.7211	0.220871		Chitinase-like protein
Solyc10g076410	3.32948	18.8337	0.176783	13.0064	31.1773	0.417175		Abscisic acid receptor PYL4	PYL4, RCAR10 PYR1-like 4
Solyc02g068830	2.01843	11.5828	0.174261	5.35857	12.9206	0.414731		Receptor like kinase, RLK
Solyc03g007950	0.0741565	0.44314	0.167343	0	0.0613711	0		Glycoside hydrolase family 28 protein
Solyc06g033860	0.59682	3.58625	0.166419	0.776271	2.56502	0.302637		Glutamate dehydrogenase	GDH2 glutamate dehydrogenase 2
Solyc01g108320	0.122772	0.738037	0.166349	0.199612	0.405845	0.491843		Peroxidase; Haem peroxidase, plant/fungal/bacterial
Solyc12g049440	0.297159	1.82549	0.162783	0.48359	1.46604	0.329861		Actin related protein	ATARP8, ARP8 actin-related protein 8
Solyc04g080110	0.307386	1.9065	0.161231	0.25013	1.52868	0.163625		APO protein 4; Protein of unknown function DUF794, plant	APO4 Arabidopsis thaliana protein of unknown function (DUF794)
Solyc12g010280	105.275	662.345	0.158943	0	134.524	0		Unknown Protein
Solyc11g011750	1.4652	9.22251	0.158872	3.97782	10.3837	0.383083		Ethylene-responsive transcription factor 2	ATERF15, ERF15 ethylene-responsive element binding factor 15
Solyc00g006900	0.260645	1.64756	0.158201	0.424634	1.33081	0.319079		Unknown Protein
Solyc08g077810	0.137008	0.874188	0.156726	0	0.704568	0		Cationic amino acid transporter	ATCAT6, CAT6 cationic amino acid transporter 6
Solyc12g010310	268.475	1732.08	0.155002	224.962	630.987	0.356524		Unknown Protein
Solyc00g019990	25.7778	168.821	0.152693	0	22.5162	0		Unknown Protein
Solyc11g008600	0.819109	5.3831	0.152163	0	2.65306	0		unknown protein
Solyc11g012390	93.1907	649.932	0.143385	43.7151	116.576	0.374992		Unknown Protein
Solyc12g099790	0.0863438	0.60286	0.143224	0.140357	0.78575	0.178628		Calcium-dependent protein kinase 17	CPK17 calcium-dependent protein kinase 17
Solyc03g031870	0.0881129	0.615346	0.143192	0.214852	1.16627	0.184221		Acyl-CoA synthetase/AMP-acid ligase	BZO1 benzoyloxyglucosinolate 1
Solyc03g026180	479.157	3371.55	0.142118	445.978	1111.91	0.401092		Unknown Protein
Solyc11g012120	0.736347	5.20348	0.14151	2.39519	6.53008	0.366793		Protein of unknown function DUF506, plant
Solyc02g079290	0.201673	1.42826	0.141202	0	0.665141	0		SELF PRUNING 2G	E12A11, MFT PEBP (phosphatidylethanolamine-binding protein) family protein
Solyc01g008500	0.708149	5.2571	0.134703	1.069	2.59335	0.412208		Receptor serine/threonine kinase	PR5K PR5-like receptor kinase
Solyc04g082520	0.0853913	0.681303	0.125335	0.277616	0.635812	0.436632		Ring zinc finger protein
Solyc12g009770	0.445681	3.59028	0.124135	0.987689	3.28925	0.300278		LRR receptor-like serine/threonine-protein kinase, RLP	AtRLP35, RLP35 receptor like protein 35
Solyc11g040300	91.4608	792.015	0.115479	0	116.636	0		Unknown Protein
Solyc01g067020	0.259791	2.26144	0.114879	1.00286	2.4194	0.414508		Receptor like kinase, RLK	RKL1 receptor-like kinase 1
Solyc09g075870	0.0504443	0.450856	0.111886	0.0819847	0.334208	0.24531		Lipoxygenase	LOX5 PLAT/LH2 domain-containing lipoxygenase family protein
Solyc04g078800	0.187012	1.68027	0.111299	0.152005	1.46948	0.103441		Lipase class 3-like
Solyc01g106620	10.2795	92.5687	0.111047	30.1468	65.242	0.462077		Pathogenesis-related protein 1a	ATPRB1, PRB1 basic pathogenesis-related protein 1
Solyc09g097760	0.210827	1.92187	0.109699	0.171469	0.347575	0.493329		Glycine rich protein
Solyc09g082460	0.53128	4.88718	0.108709	0.43186	7.46787	0.0578291		Homocysteine s-methyltransferase	HMT3 homocysteine S-methyltransferase 3
Solyc03g020010	0.654632	6.05519	0.108111	1.86463	4.84025	0.385234		Kunitz-type trypsin inhibitor alpha chain
Solyc02g071970	0.347912	3.22649	0.10783	0	0.571307	0		Unknown Protein
Solyc08g079930	0.138011	1.30662	0.105624	1.0672	2.43409	0.438439		Subtilisin-like protease	ARA12 Subtilase family protein
Solyc06g066840	0.503328	4.91867	0.10233	3.98952	9.87819	0.403872		2-oxoglutarate-dependent dioxygenase
Solyc08g008110	0.564359	5.53217	0.102014	0.914356	3.59254	0.254515		1-aminocyclopropane-1-carboxylate synthase	ACS6, ATACS6 1-aminocyclopropane-1-carboxylic acid (acc) synthase 6
Solyc08g079900	5.93137	60.646	0.0978032	28.5077	72.8375	0.391388		Subtilisin-like protease	ARA12 Subtilase family protein
Solyc10g084960	2.88304	29.4855	0.0977782	3.04953	6.40225	0.476322		Glutathione S-transferase-like protein	ATGSTU8, GSTU8 glutathione S-transferase TAU 8
Solyc05g047700	0.0346415	0.377692	0.0917189	0	0.114808	0		Cc-nbs-lrr, resistance protein
Solyc06g008380	0.0649115	0.710336	0.0913814	0.158258	0.48361	0.327243		Cc-nbs-lrr, resistance protein	RPP13 NB-ARC domain-containing disease resistance protein
Solyc12g041960	0.140614	1.55311	0.0905371	1.02889	2.32292	0.44293		O-methyltransferase
Solyc06g061160	0.344813	3.90682	0.0882592	3.08703	6.51208	0.474047		Ramosa1 C2H2 zinc-finger transcription factor
Solyc03g113940	0.108439	1.30146	0.083321	0.176295	0.98619	0.178764		Calmodulin-binding protein
Solyc03g094020	0.761455	9.44903	0.0805855	2.55242	25.187	0.101339		Alpha-glucosidase-like; Glycoside hydrolase, family 31
Solyc12g045020	0.0952705	1.2367	0.0770361	0.387189	1.26074	0.307112		Cytochrome P450	FAH1, CYP84A1 ferulic acid 5-hydroxylase 1
Solyc08g080650	4.86086	80.3274	0.0605131	16.6072	44.4347	0.373744		Osmotin-like protein	ATOSM34, OSM34 osmotin 34
Solyc09g082340	0.33466	5.86103	0.0570992	0	0.0554039	0		Vicilin-like protein; RmlC-like jelly roll fold	PAP85 cupin family protein
Solyc11g072930	0.0766027	1.37368	0.0557646	0	0.760693	0		LRR receptor-like serine/threonine-protein kinase, RLP
Solyc05g010030	20.3658	383.268	0.0531372	0	48.1888	0		Unknown Protein
Solyc08g080640	1.20763	29.9598	0.0403083	7.0729	21.284	0.332311		Osmotin-like protein	ATOSM34, OSM34 osmotin 34
Solyc05g050850	0.0597659	1.54491	0.0386857	0.485698	1.28654	0.377523	0.0443548	Unknown Protein
Solyc02g077060	0	1.69633	0	1.30925	2.62479	0.498802		RPW8.2; Mildew-resistance, broad-spectrum	HR2 homolog of RPW8 2
Solyc00g233480	0	0.208616	0	0.327387	0.659311	0.496559		ABC transporter-like protein	CER5, D3, ABCG12, WBC12, ATWBC12 ABC-2 type transporter family protein
Solyc09g065260	0	0.368884	0	0.582057	1.17395	0.495811		Blue copper protein
Solyc08g007980	0	0.459627	0	0.184193	0.373166	0.493595		GTP binding protein; Protein of unknown function DUF567
Solyc09g011540	0	2.36603	0	0.880041	1.78574	0.492816		Glutathione S-transferase-like protein	ATGSTU8, GSTU8 glutathione S-transferase TAU 8
Solyc09g011520	0	1.23282	0	0.124589	0.253045	0.492359		Glutathione S-transferase-like protein	ATGSTU8, GSTU8 glutathione S-transferase TAU 8
Solyc04g077240	0	0.304924	0	0.246572	0.500826	0.492331		Branched-chain-amino-acid aminotransferase	ATBCAT-2, BCAT-2 branched-chain amino acid transaminase 2
Solyc07g053000	0	0.295489	0	0.119536	0.242836	0.49225		Fasciclin-like arabinogalactan protein	FLA21 FASCICLIN-like arabinogalactan protein 21 precursor
Solyc09g005560	0	0.295489	0	0.119536	0.242836	0.49225		Zinc finger and SCAN domain containing 29
Solyc07g039410	0	0.147365	0	0.119234	0.242225	0.492245		Nbs-lrr, resistance protein
Solyc10g079540	0	0.144942	0	0.117307	0.238328	0.492208		O-methyltransferase	ATOMT1, OMT1 O-methyltransferase 1
Solyc11g044440	0	0.136646	0	0.110699	0.224966	0.49207		Serine/threonine-protein phosphatase 10 long form homolog
Solyc03g083480	0	0.532614	0	0.215825	0.438659	0.492011		Receptor-like kinase
Solyc01g067370	0	0.12724	0	0.103191	0.209774	0.491915		Pollen-specific lysine-rich protein SBgLR
Solyc01g111250	0	0.113504	0	0.0921969	0.187512	0.491685		Phosphatidylinositol-specific phospholipase c
Solyc05g010330	0	0.109387	0	0.0888952	0.180822	0.491617		Peroxidase; Haem peroxidase, plant/fungal/bacterial
Solyc05g051920	0	0.279136	0	0.0757585	0.154186	0.491345		Major facilitator superfamily transporter
Solyc07g006930	0	0.181235	0	0.0738025	0.150218	0.491303		Pentatricopeptide (PPR) repeat-containing protein-like
Solyc10g085090	0	0.0820531	0	0.133788	0.272392	0.49116		Laccase 1a	IRX12, LAC4, ATLMCO4, LMCO4 Laccase/Diphenol oxidase family protein
Solyc01g020130	0	0.404401	0	0.333433	0.679606	0.490627		Glycosyltransferase	IRX14-L, I14H Nucleotide-diphospho-sugar transferases superfamily protein
Solyc01g020570	0	0.448591	0	0.668055	1.49234	0.447656		Calcium-transporting ATPase 1	ACA11 autoinhibited Ca2+-ATPase 11
Solyc02g032060	0	0.294855	0	0.234579	0.533521	0.439681		LRR receptor-like serine/threonine-protein kinase, RLP
Solyc12g099730	0	0.396314	0	0.241843	0.574125	0.421238		Glycosyltransferase-like protein
Solyc07g054970	0	2539.49	0	1424.36	3414.74	0.417121		Unknown Protein
Solyc02g079150	0	1.55798	0	0.805754	2.02201	0.398492		F-box family protein
Solyc04g051400	0	1.40517	0	0.730857	1.83691	0.397873		Ubiquitin carboxyl-terminal hydrolase
Solyc05g041540	0	0.436667	0	0.237585	0.604845	0.392803		Serine carboxypeptidase	scpl48 serine carboxypeptidase-like 48
Solyc06g006010	0	0.628967	0	0.277189	0.726441	0.381571		Receptor like kinase, RLK
Solyc03g095630	0	159.808	0	67.1872	177.888	0.377694		Unknown Protein
Solyc06g076080	0	149.984	0	65.5726	174.864	0.374992		Unknown Protein
Solyc02g079540	0	0.309918	0	0.126779	0.34452	0.367987		Serine/threonine-protein kinase receptor
Solyc02g037500	0	396.007	0	84.3243	233.273	0.361483		Unknown Protein
Solyc01g108040	0	2.93804	0	1.92463	5.3612	0.358992		Dynamin-related protein 3B	DRP3B dynamin related protein
Solyc01g091660	0	0.459219	0	0.618857	1.75976	0.351671		Alcohol dehydrogenase; Glucose/ribitol dehydrogenase
Solyc01g006250	0	78.5098	0	35.0781	102.579	0.341962		Cyclin-like F-box
Solyc05g021500	0	2.03039	0	0.747051	2.21715	0.336942		Cystathionine beta-lyase	CBL cystathionine beta-lyase
Solyc12g049460	0	1.28276	0	0.490904	1.47294	0.333282		Actin related protein	ATARP8, ARP8 actin-related protein 8
Solyc02g068470	0	1.20205	0	0.46206	1.38804	0.332887		Unknown Protein
Solyc05g018550	0	2.95527	0	0.38324	1.15501	0.331807		Unknown Protein
Solyc09g091000	0	1.55566	0	0.178275	0.541899	0.328982		Major allergen Mal d 1	MLP423 MLP-like protein 423
Solyc12g006040	0	0.890217	0	0.287097	0.873962	0.328501		Nbs, resistance protein fragment	RPP13 NB-ARC domain-containing disease resistance protein
Solyc10g076370	0	0.365488	0	0.0988644	0.301524	0.327882		Ethylene-responsive transcription factor 13	DREB2C, AtERF48 Integrase-type DNA-binding superfamily protein
Solyc03g114530	0	0.121185	0	0.098349	0.299959	0.327875		Strictosidine synthase family protein	SS3 strictosidine synthase 3
Solyc02g077520	0	0.220457	0	0.0895705	0.273286	0.327754		O-methyltransferase
Solyc11g011800	0	0.0941925	0	0.0766823	0.234091	0.327575		Importin beta	emb2734 ARM repeat superfamily protein
Solyc06g083500	0	0.0829439	0	0.135226	0.412968	0.327449		Serine/threonine-protein kinase
Solyc07g040710	0	0.0818773	0	0.0667519	0.203861	0.327438		Calmodulin-binding protein	EDA39 calmodulin-binding family protein
Solyc05g008910	0	0.0744323	0	0.0607348	0.185532	0.327355		Glutamine amidotransferase
Solyc02g081480	0	0.13501	0	0.0551267	0.168441	0.327276		Receptor like kinase, RLK
Solyc11g066140	0	0.0531627	0	0.0434869	0.132941	0.327114		Unknown Protein	unknown protein
Solyc12g098760	0	1.32733	0	0.506719	1.58271	0.320159		Unknown Protein
Solyc06g035630	0	16.6935	0	1.60251	6.04987	0.264883		GRAS family transcription factor
Solyc02g071680	0	3.77755	0	0.571108	2.27727	0.250786		GDSL esterase/lipase
Solyc08g005950	0	0.364195	0	0.287481	1.15981	0.247869		G protein gamma subunit 2	AGG1, ATAGG1, GG1 Ggamma-subunit 1
Solyc04g007380	0	0.690643	0	0.11188	0.454712	0.246046		Receptor serine/threonine kinase-like protein
Solyc01g105870	0	0.221427	0	0.0602306	0.245328	0.245511		Terpene synthase, metal-binding domain
Solyc04g011990	0	0.660615	0	0.0772512	0.314943	0.245286		Cc-nbs-lrr, resistance protein	RPP13 NB-ARC domain-containing disease resistance protein
Solyc05g021570	0	396.007	0	168.649	699.819	0.240989		Alcohol dehydrogenase 2	ADH1, ADH, ATADH, ATADH1 alcohol dehydrogenase 1
Solyc11g066750	0	220.782	0	96.0482	403.573	0.237995		AP-2 complex subunit alpha-1
Solyc11g069880	0	1.58433	0	0.502927	2.28607	0.219996		Ripening-related protein 3; Barwin-related endoglucanase
Solyc12g070090	0	1.22676	0	0.243669	1.23107	0.197933		Glutamyl-tRNA(Gln) amidotransferase subunit A	AtFAAH, FAAH fatty acid amide hydrolase
Solyc12g017480	0	0.280312	0	0.226991	1.15311	0.196851		Lrr, resistance protein fragment	PIRL6 plant intracellular ras group-related LRR 6
Solyc06g052050	0	0.193947	0	0.0528119	0.268973	0.196346		Heat shock protein; Heat shock protein 70	BIP, BIP2 Heat shock protein 70 (Hsp 70) family protein
Solyc01g109140	0	0.243027	0	0.132102	0.739662	0.178598		Cytochrome P450	AOS, CYP74A, DDE2 allene oxide synthase
Solyc02g032390	0	3.79407	0	0.589227	3.41542	0.17252		Unknown Protein
Solyc12g005450	0	0.303712	0	0.122805	0.748321	0.164107		Receptor-like protein kinase
Solyc12g100100	0	0.112833	0	0.0611063	0.372846	0.163892		Extensin-like protein Ext1
Solyc01g060160	0	0.220008	0	0.0104921	0.0738311	0.142109		Unknown Protein
Solyc08g014170	0	158.846	0	65.7828	525.185	0.125256		Unknown Protein
Solyc08g005480	0	1.35591	0	0.863111	7.24835	0.119077		Unknown Protein
Solyc01g106110	0	2.19122	0	0.309381	2.8152	0.109897		Unknown Protein
Solyc01g094110	0	0.454014	0	0.0921969	0.937561	0.098337		Legumin 11S-globulin
Solyc02g062660	0	10.9674	0	1.36215	15.2487	0.0893289		Laccase; Multicopper oxidase, type 3	LAC11 laccase 11
Solyc04g007680	0	0.892983	0	0.349198	4.9182	0.0710012		Major latex-like protein
Solyc01g009240	0	0.297871	0	0.0486952	0.694537	0.0701117		Beta-D-glucosidase
Solyc02g065090	0	2.61589	0	0.076064	3.87015	0.019654		Patatin-like protein 3	PLP4, PLA V, AtPLAIVC PATATIN-like protein 4
Solyc12g005920	0	0.0667189	0	0	0.110999	0		Fimbrin/plastin	FIM2, FIM5 fimbrin-like protein 2
Solyc09g007040	0	0.115837	0	0	0.434186	0		Pentatricopeptide repeat-containing protein;
Solyc04g011600	0	0.173813	0	0	0.0720734	0		ER glycerol-phosphate acyltransferase	ATGPAT5, GPAT5 glycerol-3-phosphate acyltransferase 5
Solyc02g032820	0	0.184147	0	0	0.0762992	0		Calcium-dependent protein kinase	CPK21 calcium-dependent protein kinase 21
Solyc06g061210	0	0.0723186	0	0	0.120214	0		Fucosyltransferase 7; Xyloglucan fucosyltransferase	FT1, ATFUT1, ATFT1, MUR2 fucosyltransferase 1
Solyc10g086490	0	0.0757108	0	0	0.125789	0		Protein phosphatase 2C containing protein; Protein phosphatase 2C	PLL5 pol-like 5
Solyc02g080790	0	0.101	0	0	0.0835839	0		Deoxyhypusine synthase	DHS, EDA22 deoxyhypusine synthase
Solyc06g035940	0	0.11287	0	0	0.0940361	0		Homeobox-leucine zipper protein PROTODERMAL FACTOR 2	ANL2, AHDP Homeobox-leucine zipper family protein / lipid-binding START domain-containing protein
Solyc10g081550	0	0.176626	0	0	0.146449	0		Cytochrome P450	CYP82C4 cytochrome P450, family 82, subfamily C, polypeptide 4
Solyc04g079260	0	0.558121	0	0	0.0922296	0		Patatin-like protein 1	PLP2, PLA IIA, PLA2A phospholipase A 2A
Solyc00g026160	0	0.257017	0	0	0.142126	0		Ferric reductase oxidase	ATFRO4, FRO4 ferric reduction oxidase 4
Solyc02g087540	0	0.0965737	0	0	0.159949	0		Cell division AAA ATPase family protein
Solyc10g005300	0	0.173419	0	0	0.0719119	0		Serine/threonine-protein kinase
Solyc02g022860	0	0.0881093	0	0	0.146115	0		FAD-binding domain-containing protein
Solyc02g085660	0	0.191694	0	0	0.238143	0		UDP-glucosyltransferase	UGT72E1 UDP-glucosyl transferase 72E1
Solyc02g087490	0	0.490678	0	0	0.134099	0		Prolyl 4-hydroxylase alpha subunit-like protein
Solyc10g087010	0	0.0912669	0	0	0.15128	0		cytochrome P450	CYP71B34 cytochrome P450, family 71, subfamily B, polypeptide 34
Solyc05g012180	0	0.345646	0	0	0.285437	0		Hydrolase alpha/beta fold family protein	ATMES13, MES13 methyl esterase 13
Solyc05g009110	0	0.13013	0	0	0.214445	0		Core-2/I-branching beta-1,6-N-acetylglucosaminyltransferase family protein
Solyc01g095310	0	0.362851	0	0	0.148353	0		Acidic chitinase	ATCHIA, CHIA chitinase A
Solyc12g009110	0	0.137631	0	0	0.113277	0		O-methyltransferase
Solyc11g069640	0	0.206985	0	0	0.505843	0		Carbonic anhydrase family protein	ATACA7, ACA7 alpha carbonic anhydrase 7
Solyc02g081820	0	0.34745	0	0	0.284437	0		HAD-superfamily hydrolase subfamily IA
Solyc02g085380	0	0.398997	0	0	0.21908	0		Integral membrane protein; Protein of unknown function DUF502	LCV3 like COV 3
Solyc12g009740	0	0.174982	0	0	0.0788324	0		LRR receptor-like serine/threonine-protein kinase, RLP	AtRLP35, RLP35 receptor like protein 35
Solyc10g005430	0	0.469995	0	0	0.190646	0		Flavoprotein wrbA
Solyc02g087920	0	0.125981	0	0	0.103869	0		NAC domain transcription factor	FEZ, ANAC009 NAC (No Apical Meristem) domain transcriptional regulator superfamily protein
Solyc01g009410	0	0.306146	0	0	0.377091	0		Peroxidase 57	RHS18 root hair specific 18
Solyc01g068300	0	0.0639751	0	0	0.105461	0		DNA repair protein; DNA/RNA helicase, C-terminal	chr31 chromatin remodeling 31
Solyc05g051210	0	0.101357	0	0	0.335501	0		Methyltransferase type 11
Solyc04g005150	0	0.813727	0	0	0.321941	0		Uridine kinase
Solyc12g009720	0	0.20249	0	0	0.123609	0		LRR receptor-like serine/threonine-protein kinase, RLP	AtRLP54, RLP54 receptor like protein 54
Solyc07g005080	0	0.129688	0	0	0.213731	0		Chitinase-like protein
Solyc12g036130	0	0.281804	0	0	0.454113	0		Multidrug resistance protein ABC transporter family	ATMRP13, MRP13, ABCC12 multidrug resistance-associated protein 13
Solyc09g089990	0	0.177492	0	0	0.145221	0		Germin-like protein 5
Solyc01g067200	0	0.379889	0	0	0.603531	0		Cullin 1-like protein C	CUL1 cullin 1
Solyc05g014590	0	0.961952	0	0	0.314128	0		Transcription Factor; Helix-loop-helix DNA-binding
Solyc08g066300	0	0.125429	0	0	0.206845	0		Receptor like kinase, RLK
Solyc02g063470	0	0.341751	0	0	0.419835	0		Dopamine beta-monooxygenase; Cytochrome b561/ferric reductase transmembrane
Solyc02g070750	0	0.464807	0	0	0.763146	0		Cc-nbs, resistance protein fragment
Solyc02g069730	0	0.276367	0	0	0.222853	0		UPF0497 membrane protein 15
Solyc12g042590	0	0.306691	0	0	0.246214	0		WRKY transcription factor	WRKY40, ATWRKY40 WRKY DNA-binding protein 40
Solyc05g005850	0	0.19331	0	0	0.0800408	0		Nodulin-like protein
Solyc12g005440	0	0.549556	0	0	0.0908376	0		Acyltransferase 1
Solyc01g106710	0	0.294855	0	0	0.23712	0		MADS box transcription factor 1	AGL62 AGAMOUS-like 62
Solyc05g008850	0	0.192714	0	0	0.15732	0		Auxin responsive protein	IAA32 indole-3-acetic acid inducible 32
Solyc09g066360	0	0.376149	0	0	0.298955	0		Ethylene-responsive transcription factor 2	ERF1, ATERF1 ethylene response factor 1
Solyc06g005820	0	0.247695	0	0	0.401146	0		Copper transporter	COPT1 copper transporter 1
Solyc06g035810	0	1.97862	0	0	0.722599	0		Dehydration-responsive family protein
Solyc06g007820	0	2.10593	0	0	1.22869	0		Pentatricopeptide repeat-containing protein	RPF2 rna processing factor 2
Solyc07g041790	0	44.3418	0	0	16.8321	0		Spliceosome-associated protein
Solyc11g011600	0	0.838312	0	0	1.2493	0		GRAM-containing/ABA-responsive protein
Solyc12g035840	0	0.223975	0	0	0.181999	0		50S ribosomal protein L2 chloroplastic;Cytochrome c-type biogenesis protein CcmC
Solyc02g080050	0	0.6388	0	0	0.95282	0		Cysteine-rich receptor-like protein kinase	CRK26 cysteine-rich RLK (RECEPTOR-like protein kinase) 26
Solyc10g076380	0	0.164972	0	0	0.270457	0		Ethylene-responsive transcription factor 1	DREB19 Integrase-type DNA-binding superfamily protein
Solyc06g083290	0	79.9038	0	0	35.5775	0		Ninja-family protein 2
Solyc09g074280	0	0.310946	0	0	0.0857422	0		Ankyrin repeat-containing protein
Solyc07g014620	0	0.652333	0	0	0.997207	0		Auxin-induced SAUR-like protein
Solyc01g073810	0	0.220527	0	0	0.179288	0		DC1 domain containing protein
Solyc08g065230	0	3.02204	0	0	3.98522	0		Enhanced disease resistance 1
Solyc06g065220	0	3.73497	0	0	2.15705	0		Auxin-induced SAUR-like protein
Solyc03g059400	0	18.388	0	0	4.25244	0		Sister chromatid cohesion 2	EMB2773 PHD finger family protein
Solyc04g011480	0	0.472249	0	0	0.740411	0		UPF0497 membrane protein 17
Solyc08g068660	0	3.50557	0	0	2.05325	0		Histidine decarboxylase	emb1075 Pyridoxal phosphate (PLP)-dependent transferases superfamily protein
Solyc03g114190	0	0.803121	0	0	1.20256	0		RING finger protein; Zinc finger, C3HC4 RING-type
Solyc01g011180	0	71.012	0	0	37.8465	0		Unknown Protein
Solyc09g061640	0	0.0992883	0	0	0.327132	0		SWIM zinc finger family protein
Solyc02g086950	0	0.582692	0	0	0.899439	0		Ring H2 finger protein; Zinc finger, C3HC4 RING-type
Solyc01g011190	0	71.012	0	0	37.8465	0		Unknown Protein
Solyc01g089930	0	9.194	0	0	4.25244	0		Riboflavin biosynthesis protein RibD	PHS1 cytidine/deoxycytidylate deaminase family protein
Solyc08g080630	0	0.100468	0	0	0.0831509	0		Chymotrypsin inhibitor-2
Solyc12g038810	0	0.220667	0	0	0.347498	0		Protein kinase like protein
Solyc10g008260	0	0.283898	0	0	0.228674	0		Basic helix-loop-helix dimerisation region bHLH
Solyc11g017320	0	3.37251	0	0	2.27695	0		Pentatricopeptide repeat-containing protein
Solyc01g057100	0	6.29913	0	0	3.21103	0		DNA-directed RNA polymerase subunit	RPOC2 DNA-directed RNA polymerase family protein
Solyc12g005820	0	0.462715	0	0	0.363225	0		unknown protein
Solyc08g016220	0	3.10263	0	0	2.95525	0		LRR protein WM1.7	RLP9 receptor like protein 9
Solyc10g051250	0	2.7813	0	0	1.71093	0		Lrr, resistance protein fragment	AtRLP32, RLP32 receptor like protein 32
Solyc12g009850	0	1.62335	0	0	1.10296	0		Unknown Protein
Solyc10g008330	0	0.277035	0	0	0.22337	0		Pollen allergen-like protein	MLP423 MLP-like protein 423
Solyc10g007580	0	16.2321	0	0	6.52927	0		Tobacco rattle virus-induced protein variant 2
Solyc08g081970	0	0.509712	0	0	0.41231	0		Arabinogalactan peptide 22	AGP22, ATAGP22 arabinogalactan protein 22
Solyc10g012130	0	1.82533	0	0	1.2158	0		Non-specific lipid-transfer protein
Solyc09g074700	0	441.563	0	0	403.573	0		Homeobox protein LUMINIDEPENDENS	LD Homeodomain-like superfamily protein
Solyc10g079220	0	0.162171	0	0	0.0664938	0		Unknown Protein; No apical meristem (NAM) protein	NAC2, anac078 NAC domain containing protein 2
Solyc01g079270	0	1.07093	0	0	1.54831	0		Basic helix-loop-helix dimerisation region bHLH	UPB1 sequence-specific DNA binding transcription factors;transcription regulators
Solyc10g079940	0	5.47598	0	0	1.2158	0		Unknown Protein
Solyc09g075380	0	0.740866	0	0	1.67821	0		Unknown Protein
Solyc00g023570	0	1.98503	0	0	1.3027	0		Unknown Protein
Solyc00g023710	0	0.269859	0	0	0.490078	0		Unknown Protein
Solyc01g107060	0	0.269379	0	0	0.135801	0		Unknown Protein
Solyc01g107500	0	0.898269	0	0	5.84523	0		Unknown Protein
Solyc01g110910	0	3.19315	0	0	0.592826	0		Unknown Protein
Solyc02g062090	0	0.421839	0	0	0.333076	0		Unknown Protein
Solyc02g064570	0	0.655482	0	0	0.524621	0		Unknown Protein
Solyc02g077870	0	0.770744	0	0	1.15918	0		Unknown Protein
Solyc02g078740	0	8.59137	0	0	16.1772	0		Unknown Protein
Solyc02g085980	0	0.610631	0	0	0.234722	0		Unknown Protein
Solyc03g019740	0	0.273727	0	0	0.441618	0		Unknown Protein
Solyc03g059410	0	2.38479	0	0	1.51247	0		Unknown Protein
Solyc03g095370	0	4.14783	0	0	2.70052	0		Unknown Protein
Solyc04g006950	0	4.33931	0	0	2.80177	0		Unknown Protein
Solyc04g072320	0	3.95395	0	0	1.85054	0		Unknown Protein
Solyc05g010110	0	0.018648	0	0	3.82729	0		Unknown Protein
Solyc06g017920	0	1.50897	0	0	1.03748	0		Unknown Protein
Solyc06g069060	0	634.871	0	0	487.82	0		Unknown Protein
Solyc07g054340	0	0.292596	0	0	0.470763	0		Unknown Protein
Solyc07g061890	0	0.417232	0	0	0.659311	0		Unknown Protein
Solyc07g064770	0	0.242455	0	0	0.196481	0		Unknown Protein
Solyc08g080230	0	1460.22	0	0	567.521	0		Unknown Protein
Solyc09g007980	0	3.50557	0	0	2.05325	0		Unknown Protein
Solyc09g014370	0	3.07253	0	0	2.82918	0		Unknown Protein
Solyc09g062960	0	2.58047	0	0	0.908644	0		Unknown Protein
Solyc10g049860	0	2.27299	0	0	1.45485	0		Unknown Protein
Solyc10g050570	0	1.13089	0	0	0.437464	0		Unknown Protein
Solyc10g074960	0	4098.92	0	0	1656.22	0		Unknown Protein
Solyc11g013340	0	1386.3	0	0	1110.28	0		Unknown Protein
Solyc11g020210	0	1673.75	0	0	1346.99	0		Unknown Protein
Solyc11g063640	0	0.344836	0	0	0.070588	0		Unknown Protein
Solyc12g036710	0	0.0843065	0	0	0.138138	0		Unknown Protein
Solyc04g057840	0	0.208112	0	0	0.169505	0		Cc-nbs-lrr resistance protein
Solyc12g005540	0	89.7543	0	0	41.4955	0		BED finger-nbs-lrr resistance protein
Solyc04g080760	34.7489	0		4.36039	0.0963836	45.24		Peroxidase; Haem peroxidase, plant/fungal/bacterial
Solyc06g064480	355.908	0		7.97255	0.348756	22.86		TAP1
Solyc10g008680	6.95042	0		1.91369	0.0926734	20.6498		Malonyl CoA anthocyanin 3-O-glucoside-6&apos&apos-O-malonyltransferase
Solyc08g083500	0.15952	0		1.2965	0.0659978	19.6446		cytochrome P450	CYP706A4 cytochrome P450, family 706, subfamily A, polypeptide 4
Solyc01g081100	15.231	0		1.30319	0.0828647	15.7267		BHLH transcription factor
Solyc06g074930	5.76562	0		2.43151	0.176011	13.8145		Metal ion binding protein
Solyc11g005830	0.0365645	0		0.23856	0.0201742	11.825		NifS-like protein Aminotransferase class V family
Solyc03g119620	26.0007	0		7.05561	0.646042	10.9213		Non-specific lipid-transfer protein
Solyc12g011120	0.980531	0		0.797052	0.0900729	8.84897		Glucose-1-phosphate adenylyltransferase	ADG1, APS1 ADP glucose pyrophosphorylase 1
Solyc12g040640	0.556553	0		1.05553	0.153449	6.8787		Beta-glucosidase; Glycoside hydrolase, family 1	BGLU44 B-S glucosidase 44
Solyc01g109690	114.084	0		154.965	23.7758	6.51776		Myb family transcription factor	ATRL6, RSM3, RL6 RAD-like 6
Solyc12g006590	1.5104	0		3.69486	0.612745	6.03001		Zinc finger RAN-binding domain containing 2
Solyc04g015700	6.22277	0		25.4588	4.25244	5.98687		Unknown Protein
Solyc01g107110	5.59862	0		22.7739	3.85183	5.91249		Unknown Protein
Solyc07g043630	1.05924	0		0.184221	0.0312634	5.89255		Acyl-CoA synthetase/AMP-acid ligase II
Solyc12g044900	0.2214	0		0.26988	0.045832	5.88846		Protein SEY1; Root hair defective 3 GTP-binding	RHD3 Root hair defective 3 GTP-binding protein (RHD3)
Solyc04g052990	2.10161	0		5.71108	1.13864	5.0157		Auxin-induced SAUR-like protein
Solyc11g010980	0.142163	0		0.585133	0.11742	4.98325		Alcohol dehydrogenase	ATCAD9, CAD9 cinnamyl alcohol dehydrogenase 9
Solyc04g050010	0.494643	0		2.01439	0.404403	4.98115		LOB domain protein 1	LBD1 LOB domain-containing protein 1
Solyc02g065740	0.110084	0		0.447428	0.0910093	4.91629		Alpha-1 4-glucan-protein synthase (UDP-forming)	RGP1, ATRGP1 reversibly glycosylated polypeptide 1
Solyc02g067130	0.0393929	0		0.100052	0.0223521	4.47618		Serine/threonine-protein phosphatase 7 long form homolog
Solyc08g006020	0.422866	0		1.03139	0.232853	4.42936		NAC domain transcription factor	ANAC039 NAC domain containing protein 38
Solyc07g063710	0.158783	0		0.0967748	0.0219147	4.41598		Serine/threonine kinase receptor
Solyc10g082020	2.37727	0		0.967179	0.24434	3.95833		Cytokinin riboside 5&apos;-monophosphate phosphoribohydrolase LOG
Solyc06g083140	0.82095	0		0.667672	0.169207	3.94589		Auxin-induced in root cultures protein 12	AIR12 auxin-responsive family protein
Solyc02g082880	0.445172	0		0.206733	0.0526475	3.92674		Acyl-CoA synthetase/AMP-acid ligase II
Solyc00g143770	28.2412	0		37.6693	10.0096	3.76332		Unknown Protein
Solyc02g089430	70.0833	0		328.914	87.5308	3.75769		Unknown Protein
Solyc06g010250	0.751931	0		0.746957	0.207373	3.602		Nitrate transporter	ATNRT2.4, NRT2.4 nitrate transporter 2.4
Solyc02g086620	174.184	0		761.279	215.996	3.52451		Unknown Protein
Solyc03g093370	2.8581	0		0.301077	0.0876589	3.43464		Protein DYAD	SWI1, DYAD SWITCH1
Solyc01g081280	3.83682	0		9.25026	2.72636	3.3929		Unknown Protein
Solyc03g059200	16.9092	0		1.78612	0.542918	3.28985		MYB transcription factor	ATMYB35, TDF1 Duplicated homeodomain-like superfamily protein
Solyc03g020030	0.215523	0		0.547791	0.177634	3.08382		Proteinase inhibitor II; Proteinase inhibitor I20, Pin2
Solyc03g093530	4.93616	0		3.0084	0.978536	3.07439		Ethylene responsive transcription factor 1b
Solyc05g050440	1.59778	0		1.92719	0.641737	3.00308		Amino acid transporter
Solyc01g108700	0.484327	0		1.18337	0.396088	2.98764		Unknown Protein
Solyc06g072650	1.85974	0		1.13588	0.380442	2.98569		Auxin responsive SAUR protein
Solyc10g076390	3.73566	0		1.01382	0.340134	2.98065		BES1/BZR1 homolog protein 1; BZR1, transcriptional repressor	BES1, BZR2 Brassinosteroid signalling positive regulator (BZR1) family protein
Solyc01g073970	0.372466	0		0.909564	0.305596	2.97636		Histone H3
Solyc07g018310	0.5928	0		0.72353	0.243722	2.96867		Unknown Protein	ORP4B OSBP(oxysterol binding protein)-related protein 4B
Solyc10g005380	0.535397	0		0.653368	0.220304	2.96576		Unknown Protein
Solyc03g120860	1.22032	0		1.78683	0.602975	2.96336		Early nodulin-like protein 1	ENODL7, AtENODL7 early nodulin-like protein 7
Solyc01g067540	0.660902	0		0.403045	0.136378	2.95535		Ethylene responsive transcription factor 12	PUCHI Integrase-type DNA-binding superfamily protein
Solyc09g010200	0.158245	0		0.386002	0.130642	2.95465		UPF0497 membrane protein 7
Solyc05g011870	0.157815	0		0.769904	0.260577	2.95461		Steroid sulfotransferase 3	ST, ATST1, RAR047, ST1, AtSOT1, AtSOT12, SOT12 sulphotransferase 12
Solyc01g068630	0.148719	0		0.362746	0.122811	2.95369		Pyrimidine 5&apos-nucleotidase
Solyc09g031880	0.133808	0		0.326351	0.110546	2.95217		Galactokinase-like protein	GalAK galacturonic acid kinase
Solyc09g082670	0.291553	0		0.473965	0.16075	2.94846		Heat stress transcription factor A3	AT-HSFA6B, HSFA6B heat shock transcription factor A6B
Solyc10g007630	0.775527	0		0.472777	0.160348	2.94844		DNAJ heat shock N-terminal domain-containing protein
Solyc06g062690	6.68334	0		0.236191	0.0801074	2.94843		Nucleosome assembly protein 1-like protein 4	NAP1;2 nucleosome assembly protein 1;2
Solyc05g051350	0.0648028	0		0.315987	0.107289	2.94519		Rhamnogalacturonate lyase
Solyc04g076750	0.238083	0		0.145112	0.0492798	2.94465		Oligopeptide transporter 4	ATOPT2, OPT2 oligopeptide transporter 2
Solyc08g079420	0.361324	0		0.868446	0.31272	2.77707		Cytochrome P450	CYP706A6 cytochrome P450, family 706, subfamily A, polypeptide 6
Solyc11g007880	5.30883	0		10.644	3.91506	2.71873		Self-pruning interacting protein 1
Solyc11g005240	1.90576	0		0.729025	0.27802	2.6222		Sensitivity to red light reduced protein 1	SRR1 sensitivity to red light reduced protein (SRR1)
Solyc09g010570	0.324571	0		1.32069	0.533338	2.47627		Unknown Protein
Solyc06g074870	1.22772	0		0.499029	0.202922	2.45922		Sister chromatid cohesion 1 protein 1	SYN1, DIF1 Rad21/Rec8-like family protein
Solyc10g050190	0.103141	0		0.419193	0.170573	2.45756		Limkain-b1
Solyc10g083060	7.35494	0		12.1759	4.98962	2.44025		Nuclear transport factor 2 family protein	Nuclear transport factor 2 (NTF2) family protein with RNA binding (RRM-RBD-RNP motifs) domain
Solyc06g008830	4.56931	0		4.12752	1.71093	2.41244		Calcium-dependent protein kinase-like	CRK1, ATCRK1, ATCBK3 CDPK-related kinase 1
Solyc02g079180	2.01059	0		0.673006	0.29326	2.29491		Heat shock transcription factor 1; Heat shock factor (HSF)-type, DNA-binding	AT-HSFA3, HSFA3 heat shock transcription factor A3
Solyc06g084600	23.2977	0		43.7151	19.4293	2.24996		Unknown Protein
Solyc03g118360	1.18864	0		2.17615	0.977361	2.22656		ATP-dependent Clp protease ATP-binding subunit ClpC	ATCLPC, ATHSP93-III, HSP93-III Clp ATPase
Solyc02g083030	0.19523	0		0.357234	0.161003	2.2188		Arabidopsis protein of unknown function (DUF241)
Solyc03g005790	14.5276	0		8.11426	3.74147	2.16874		Chlorophyll a/b-binding protein	LHB1B1, LHCB1.4 light-harvesting chlorophyll-protein complex II subunit B1
Solyc08g023650	2.05148	0		3.29919	1.55308	2.12429		Unknown Protein
Solyc04g076930	2.68445	0		1.45966	0.722599	2.02001		Werner Syndrome-like exonuclease; Polynucleotidyl transferase, ribonuclease H fold
Solyc06g084370	1.74922	0		2.85345	1.41366	2.01848		Unknown Protein
Solyc05g024500	0.868077	0		1.41607	0.701719	2.018		Unknown Protein
Solyc12g062510	0.688084	0		0.560927	0.279701	2.00545		ATPase, P-type, K/Mg/Cd/Cu/Zn/Na/Ca/Na/H-transporter
Solyc08g013680	1.36005	0		2.21735	1.10596	2.00491		Inorganic pyrophosphatase	AtPPa5, PPa5 pyrophosphorylase 5
Solyc06g082130	0.28255	0		0.0574081	0			Pyruvate decarboxylase 2
Solyc12g010360	0.508494	0		0.26295	0			H-ATPase	AHA8, HA8 H(+)-ATPase 8
Solyc02g067880	0.108036	0		0.175639	0			Uridine kinase	UKL5 uridine kinase-like 5
Solyc11g012030	0.762164	0		1.08413	0			Glucan endo-1 3-beta-glucosidase 5
Solyc10g007530	0.0952705	0		0.232313	0			Protein of unknown function (DUF3754)
Solyc05g047680	0.224044	0		0.121391	0			Cytochrome P450	CYP78A6 cytochrome P450, family 78, subfamily A, polypeptide 6
Solyc06g076930	0.260287	0		0.0234991	0			ABC transporter G family member 31	PDR3, ATPDR3 pleiotropic drug resistance 3
Solyc12g094470	0.0848298	0		0.137895	0			Laccase-2; Multicopper oxidase, type 1	sks5 SKU5 similar 5
Solyc01g010900	1.2841	0		0.0652286	0			Cytochrome P450	CYP704B1 cytochrome P450, family 704, subfamily B, polypeptide 1
Solyc10g074490	0.13866	0		0.0563451	0			Protein of unknown function DUF246, plant
Solyc03g005150	0.581488	0		0.202549	0			Solute carrier family 2, facilitated glucose transporter member 2
Solyc04g074360	0.0964577	0		0.156806	0			UDP-glucuronosyltransferase	AtUGT85A2, UGT85A2 UDP-glucosyl transferase 85A2
Solyc07g053300	0.668262	0		0.120692	0			ABC transporter G family member 10
Solyc05g052540	0.110189	0		0.0895705	0			ESK1, TBL29 Plant protein of unknown function (DUF828)	ESK1, TBL29 Plant protein of unknown function (DUF828)
Solyc03g045150	10.5605	0		9.06039	0			Amine oxidase	LAP3 Calcium-dependent phosphotriesterase superfamily protein
Solyc04g082170	1.5041	0		0.349326	0			Alcohol dehydrogenase 1
Solyc11g042810	19.1472	0		0.409625	0			Beta-1 3-galactosyltransferase 6
Solyc03g078440	0.432545	0		0.263703	0			Cinnamyl alcohol dehydrogenase-like protein	ATCAD9, CAD9 cinnamyl alcohol dehydrogenase 9
Solyc08g077610	0.149563	0		0.121549	0			DNA repair protein; DNA/RNA helicase, C-terminal	chr31 chromatin remodeling 31
Solyc05g053860	0.0880461	0		0.357814	0			Solute carrier family 22 member 5	ATOCT3, 3-Oct organic cation/carnitine transporter 3
Solyc06g061100	0.254862	0		0.138097	0			Aluminum-activated malate transporter	ALMT12, ATALMT12 aluminum-activated, malate transporter 12
Solyc03g116440	0.186598	0		0.252739	0			PHD finger family protein	RING/FYVE/PHD zinc finger superfamily protein
Solyc01g090600	0.652463	0		0.353582	0			Chalcone synthase 3 protein	LAP6 Chalcone and stilbene synthase family protein
Solyc07g015960	1.48758	0		0.345488	0			Hydroxycinnamoyltransferase-like protein	SHT spermidine hydroxycinnamoyl transferase
Solyc07g043680	1.36094	0		0.221234	0			Enoyl-CoA-hydratase
Solyc10g084900	0.290823	0		0.0787962	0			ER glycerol-phosphate acyltransferase	ATGPAT6, GPAT6 glycerol-3-phosphate acyltransferase 6
Solyc08g008620	15.0109	0		4.86059	0			GDSL esterase/lipase
Solyc04g005370	0.332994	0		0.0676616	0			Cytochrome P450	CYP79A2 cytochrome p450 79a2
Solyc10g007230	0.304004	0		0.0617688	0			Tetratricopeptide repeat protein 2-like	TTL4 tetratricopetide-repeat thioredoxin-like 4
Solyc12g017820	0.812258	0		0.132091	0			DUF410 domain protein
Solyc02g083510	0.349342	0		0.142036	0			Aquaporin	PIP3 plasma membrane intrinsic protein 3
Solyc08g080460	0.115662	0		0.0469969	0			Serine/threonine protein kinase
Solyc07g051970	0.0817825	0		0.207718	0			Chromodomain-helicase-DNA-binding protein 1-like
Solyc03g096680	0.371709	0		0.151139	0			Eukaryotic translation initiation factor 3 subunit 4	EIF3G1, ATEIF3G1 eukaryotic translation initiation factor 3G1
Solyc12g056000	0.458488	0		0.12426	0			Cathepsin B-like cysteine proteinase	SAG12 senescence-associated gene 12
Solyc02g094180	0.114311	0		0.0929235	0			Peroxidase 1
Solyc10g076330	2.63417	0		1.16219	0			Kelch-like protein
Solyc07g064450	0.0836683	0		0.136006	0			Cytochrome P450	CYP716A1 cytochrome P450, family 716, subfamily A, polypeptide 1
Solyc05g051880	0.156538	0		0.286377	0			Trehalose-6-phosphate phosphatase-like protein
Solyc07g044820	1.48684	0		0.604555	0			Beta-1 3-galactosyltransferase pvg3
Solyc10g081560	0.873443	0		0.355207	0			Tropinone reductase I
Solyc11g028020	0.284072	0		0.462261	0			Agamous MADS-box transcription factor	STK, AGL11 K-box region and MADS-box transcription factor family protein
Solyc02g065710	1.70596	0		0.346745	0			GDSL esterase/lipase 7	GLIP7 GDSL-motif lipase 7
Solyc10g050550	0.118997	0		0.0967353	0			La-related protein 7; RNA-binding protein Lupus La
Solyc05g049870	0.43837	0		0.178275	0			Cysteine and glycine-rich protein 2
Solyc10g083430	0.559925	0		0.227782	0			Pyrimidine-specific ribonucleoside hydrolase	URH1 uridine-ribohydrolase 1
Solyc03g079980	0.264648	0		0.215304	0			DUF599 family protein
Solyc01g086840	0.511797	0		0.208176	0			Thaumatin-like protein	ATLP-3, TLP-3 thaumatin-like protein 3
Solyc11g012990	0.757677	0		0.205456	0			Mpv17 protein
Solyc03g063100	0.428872	0		0.349198	0			SELF PRUNING 3D	FT PEBP (phosphatidylethanolamine-binding protein) family protein
Solyc04g056360	1.55365	0		0.315712	0			WRKY transcription factor 78	WRKY2, ATWRKY2 WRKY DNA-binding protein 2
Solyc07g054920	2.10921	0		0.114321	0			2-oxoglutarate-iron(II)-dependent oxygenase
Solyc09g065070	0.11178	0		0.0908647	0			Aluminum-activated malate transporter-like
Solyc07g043710	0.108846	0		0.0884783	0			Acyltransferase
Solyc05g053150	0.27209	0		0.221367	0			MYB transcription factor	MYB305, ATMYB71 myb domain protein 305
Solyc03g026270	0.654632	0		0.799126	0			Ethylene-responsive transcription factor 4	CBF2, DREB1C, FTQ4, ATCBF2 C-repeat/DRE binding factor 2
Solyc07g052300	0.603061	0		0.350111	0			Myb-related transcription factor	MYB101, ATMYB101, ATM1 myb domain protein 101
Solyc10g078720	0.122772	0		0.199612	0			MYB-CC type transfactor
Solyc08g077910	0.153638	0		0.124919	0			Expansin-like protein	ATEXLB1, EXPR, AT-EXPR, ATEXPR1, ATHEXP BETA 3.1, EXLB1 expansin-like B1
Solyc07g054650	0.964245	0		0.609627	0			Aspartyl protease family protein
Solyc10g018750	1.05681	0		0.86089	0			Matrix metalloproteinase
Solyc11g018600	10.7481	0		0.186009	0			3-phenylpropionate-dihydrodiol/cinnamic acid-dihydrodiol dehydrogenase	ATA1, ASD, TA1 TAPETUM 1
Solyc04g079450	0.189186	0		0.461551	0			Proteinase inhibitor I4 serpin
Solyc11g067270	3.60822	0		0.549956	0			Acyltransferase-like protein
Solyc02g086920	1.32324	0		1.50713	0			Nodulin MtN3 family protein; RAG1-activating protein 1 homologue	AtVEX1, SWEET5, AtSWEET5 Nodulin MtN3 family protein
Solyc02g036210	0.250523	0		0.408105	0			HYP1; Protein of unknown function DUF221
Solyc12g006330	0.228173	0		0.0927408	0			Acyltransferase-like protein
Solyc08g076800	1.04488	0		0.283218	0			Ring H2 finger protein
Solyc01g105580	0.109565	0		0.0890631	0			Hydroxycinnamoyl CoA quinate transferase 2
Solyc02g067140	0.186506	0		0.0485169	0			Mutator-like transposase
Solyc10g049780	0.20893	0		0.169925	0			BHLH transcription factor
Solyc04g007300	0.865542	0		0.140764	0			Transcription factor; Helix-loop-helix DNA-binding
Solyc03g095890	2.91109	0		0.589227	0			NAD(P)H-quinone oxidoreductase subunit 2 chloroplastic	NDHB.2 NADH-Ubiquinone/plastoquinone (complex I) protein
Solyc02g064540	0.136642	0		0.22218	0			RNA-binding protein
Solyc02g079810	14.2473	0		3.34938	0			Transcription Factor; Helix-loop-helix DNA-binding	DYT1 basic helix-loop-helix (bHLH) DNA-binding superfamily protein
Solyc02g094290	1.45554	0		1.17845	0			TCP family transcription factor	AT-TCP20, PCF1, TCP20, ATTCP20 TEOSINTE BRANCHED 1, cycloidea, PCF (TCP)-domain family protein 20
Solyc04g051160	1.39822	0		0.568198	0			Sugar transporter family protein; Major facilitator superfamily, general substrate transporter
Solyc00g100880	0.183505	0		0.298452	0			GTP binding protein; Protein of unknown function DUF567
Solyc02g065160	1.9523	0		0.317541	0			SWIB/MDM2 domain containing protein
Solyc09g074590	2.28466	0		1.83445	0			Glutaredoxin family protein
Solyc07g055820	0.27629	0		0.0748567	0			LRR receptor-like serine/threonine-protein kinase, RLP
Solyc02g072060	2.91527	0		1.37229	0			Heat stress transcription factor	ATHSFA2, HSFA2 heat shock transcription factor A2
Solyc01g066970	2.03266	0		0.551436	0			Flowering promoting factor-like 1	FPF1, ATFPF1 flowering promoting factor 1
Solyc03g116470	0.330108	0		0.537302	0			Unknown Protein
Solyc04g011790	2.28466	0		0.917226	0			Glutaredoxin
Solyc02g078340	0.288304	0		0.234579	0			Heat stress transcription factor; Heat shock factor (HSF)-type, DNA-binding	AT-HSFB2A, HSFB2A heat shock transcription factor B2A
Solyc05g055570	0.315961	0		0.257507	0			Zinc finger family protein	RKP related to KPC1
Solyc04g011780	2.28466	0		5.50336	0			Glutaredoxin
Solyc05g011850	1.99199	0		1.60251	0			Sulfotransferase family protein
Solyc03g053130	10.211	0		0.251516	0			Strictosidine synthase family protein	ZFP8 zinc finger protein 8
Solyc03g118990	28.1476	0		56.5783	0			Elongation factor 1-alpha
Solyc08g060930	24.8342	0		0.481123	0			Gibberellin receptor GID1L2
Solyc03g026090	6.25848	0		0.364019	0			Non-specific lipid-transfer protein
Solyc06g005930	0.130041	0		0.0528415	0			Sensitivity to red light reduced protein 1	SRR1 sensitivity to red light reduced protein (SRR1)
Solyc11g020150	0.726842	0		1.77786	0			Ribosomal protein S27	ARS27A, RS27A ribosomal protein S27
Solyc05g015380	2.79463	0		0.455371	0			Meiotic asynaptic mutant 1	ASY1, ATASY1 DNA-binding HORMA family protein
Solyc04g077200	2.17966	0		1.75114	0			Endo-1 4-beta-xylanase	RXF12, ATXYN1 glycosyl hydrolase family 10 protein / carbohydrate-binding domain-containing protein
Solyc03g078620	0.335837	0		0.273321	0			unknown protein
Solyc04g011910	1.02032	0		4.15814	0			unknown protein
Solyc11g018590	4.56931	0		1.83445	0			Subtilase family protein
Solyc07g055410	28.851	0		16.3283	0			Receptor-like kinase	SD2-5 S-domain-2 5
Solyc01g086830	126.377	0		3.05611	0			Protease inhibitor/seed storage/lipid transfer protein family protein
Solyc04g009280	22.9842	0		13.6979	0			IMP dehydrogenase/GMP reductase	BPG2 P-loop containing nucleoside triphosphate hydrolases superfamily protein
Solyc01g081630	1.34007	0		0.453886	0			Auxin-regulated protein; Protein of unknown function DUF966
Solyc09g075620	0.318225	0		0.129373	0			ATP binding protein
Solyc01g090080	0.960113	0		0.195249	0			Bax inhibitor	ATBI-1, BI-1, ATBI1, BI1 BAX inhibitor 1
Solyc09g018260	2.62995	0		0.533555	0			Cysteine proteinase-like protein
Solyc10g007560	22.9727	0		3.70848	0			Gibberellin 2-oxidase 3	ATGA2OX2, GA2OX2 gibberellin 2-oxidase
Solyc01g016520	1062.91	0		208.719	0			DNA-directed RNA polymerase subunit	RPOC2 DNA-directed RNA polymerase family protein
Solyc10g084600	1.68839	0		2.72495	0			Plant protein 1589 of unknown function
Solyc03g098090	0.419573	0		0.683224	0			UPF0497 membrane protein 17
Solyc08g078920	0.726842	0		0.29631	0			Proline-rich protein
Solyc02g065310	1.10388	0		0.224529	0			B3 domain-containing transcription factor VRN1	VRN1, REM39 AP2/B3-like transcriptional factor family protein
Solyc06g060470	0.252559	0		0.410912	0			VQ motif family protein	MKS1 MAP kinase substrate 1
Solyc04g080210	0.215924	0		0.17562	0			Plant-specific domain TIGR01568 family protein	ATOFP7, OFP7 ovate family protein 7
Solyc03g116410	0.857744	0		0.349198	0			Zinc finger CCCH domain-containing protein 39
Solyc09g082310	5.96454	0		0.63291	0			Bifunctional inhibitor/plant lipid transfer protein/seed storage
Solyc03g114270	0.628074	0		0.766653	0			Unknown Protein
Solyc12g088330	0.594318	0		0.241795	0			Unknown Protein	ZCF37 ZCF37
Solyc01g090110	2.27303	0		0.616368	0			Bax inhibitor 1	ATBI-1, BI-1, ATBI1, BI1 BAX inhibitor 1
Solyc12g039100	1.90797	0		1.53604	0			ACT domain containing protein	ACR4 ACT domain repeat 4
Solyc01g109840	26.6651	0		50.5051	0			Diaminopimelate decarboxylase 2, chloroplastic
Solyc08g076780	7.26929	0		1.69253	0			Cinnamoyl-CoA reductase
Solyc07g042810	70.0833	0		263.131	0			CemA-like proton extrusion protein-related
Solyc00g011660	1.22079	0		0.0704871	0			B3 domain-containing protein; Transcriptional factor B3	VRN1, REM39 AP2/B3-like transcriptional factor family protein
Solyc06g066510	15.5927	0		14.0362	0			Avr9/Cf-9 rapidly elicited protein 146
Solyc11g028040	870.498	0		8.01253	0			Defensin	LCR75, LCR79 low-molecular-weight cysteine-rich 75
Solyc02g092120	0.553597	0		1.80407	0			Phytosulfokines 3	ATPSK4, ATPSK3 (FORMER SYMBOL), PSK4 phytosulfokine 4 precursor
Solyc01g109900	0.291929	0		0.237533	0			Unknown Protein
Solyc11g071940	0.720085	0		0.585748	0			Unknown Protein
Solyc02g032070	0.878327	0		0.70821	0			B3 domain-containing protein; Transcriptional factor B3
Solyc07g007530	0.53572	0		0.436417	0			Unknown Protein
Solyc01g067340	1.17958	0		0.719849	0			Unknown Protein; Helix-loop-helix DNA-binding	RGE1, ZOU basic helix-loop-helix (bHLH) DNA-binding superfamily protein
Solyc01g087930	7.35494	0		6.08797	0			Unknown Protein; Cyclin-like F-box
Solyc06g060930	5.74611	0		4.68091	0			Unknown Protein
Solyc05g005030	0.74461	0		0.151381	0			Unknown Protein
Solyc09g009310	0.12977	0		0.210998	0			Unknown Protein; Protein of unknown function DUF295
Solyc08g065200	0.0267166	0		0.10947	0			Ulp1 protease family C-terminal catalytic domain containing protein; Peptidase C48, SUMO/Sentrin/Ubl1
Solyc02g082640	5.74611	0		4.68091	0			Unknown Protein
Solyc01g008940	2.07694	0		0.846264	0			Anther protein
Solyc00g011170	46.5954	0		21.8575	0			Unknown Protein
Solyc00g013110	5.31958	0		4.31742	0			Unknown Protein
Solyc00g070680	1.8297	0		3.31684	0			Unknown Protein
Solyc00g094550	14.1206	0		25.1128	0			Unknown Protein
Solyc00g273110	70.0833	0		131.566	0			Unknown Protein
Solyc01g060390	1.97164	0		3.21494	0			Unknown Protein
Solyc01g066270	0.406358	0		1.32332	0			Unknown Protein
Solyc01g073980	0.30687	0		0.249507	0			Unknown Protein
Solyc01g105790	1.20169	0		0.651532	0			Unknown Protein
Solyc02g010680	97.499	0		46.5336	0			Unknown Protein
Solyc02g021150	1122.84	0		833.367	0			Unknown Protein
Solyc02g021270	317.191	0		261.547	0			Unknown Protein
Solyc02g071660	1.26981	0		0.229905	0			Unknown Protein
Solyc02g071670	1.13717	0		0.205833	0			Unknown Protein
Solyc04g050280	4.09555	0		0.668055	0			Unknown Protein
Solyc04g056520	0.602419	0		0.490904	0			Unknown Protein
Solyc04g071460	7.35494	0		12.1759	0			Unknown Protein
Solyc05g049920	4.93753	0		3.99516	0			Unknown Protein
Solyc06g010230	0.621772	0		0.506719	0			Unknown Protein
Solyc06g036150	0.136642	0		0.0555449	0			Unknown Protein
Solyc06g050830	4.93753	0		11.9855	0			Unknown Protein
Solyc06g050910	109.545	0		52.0684	0			Unknown Protein
Solyc06g074580	424.719	0		126.082	0			Unknown Protein
Solyc09g005430	0.134739	0		0.109542	0			Unknown Protein
Solyc09g042230	1.12839	0		2.75546	0			Unknown Protein
Solyc09g060070	23.2977	0		43.7151	0			Unknown Protein
Solyc09g082920	0.938142	0		0.765075	0			Unknown Protein
Solyc10g039230	70.0833	0		65.7828	0			Unknown Protein
Solyc11g056250	293.84	0		145.167	0			Unknown Protein
Solyc11g056510	0.985818	0		1.60747	0			Unknown Protein
Solyc12g006760	6.22277	0		5.09177	0			Unknown Protein
Solyc12g010240	446.26	0		356.09	0			Unknown Protein
Solyc12g010460	13.2789	0		2.66304	0			Unknown Protein
Solyc12g027790	3.52732	0		2.83123	0			Unknown Protein
Solyc12g040690	34.4556	0		31.3832	0			Unknown Protein
Solyc12g049250	123.62	0		58.4303	0			Unknown Protein
Solyc02g038680	0.178255	0		0.0724422	0			Tetratricopeptide repeat protein 5
Solyc03g058890	0.10155	0		0.0412613	0			Pectate lyase family protein
Solyc08g016630	2.32339	0		2.83536	0			Movement protein
Solyc08g044390	0.349271	0		0.0709706	0			FAS1 domain protein
Solyc03g082770	0.164523	0		0.133777	0			Extensin-like region
