# Supplementary material for: Manipulation of flowering time and branching by overexpression of the tomato transcription factor SlZFP2
Source: Plant Biotechnol J. 2016 Jun 29;14(12):2310–21. doi: 10.1111/pbi.12584 (PMC5103233; doi:10.1111/pbi.12584)
Supplement: Supplementary file 3 — Table S2 Comparison of transcript levels determined by RNA‐seq. [file PBI-14-2310-s002.xls]

## Sheet: Table S2
Table S2. Comparison of transcript levels determined by RNA-seq and qRT-PCR.
Transcript_ID	qRT-PCR						RNA-seq						Gene
	103N.q	103.q	104N.q	104.q	FC.103	FC.104	103N.r	103.r	104N.r	104.r	FC_103.r	FC_104.r
Solyc07g006880	0.00106693	3.80693	0.00263763	2.22377	3568.12	843.094	2.13536	3095.45	1.24456	2487.18	1449.62	2122.23	SlZFP2
Solyc01g009230	0.0201948	0.01793	0.0144897	0.00907967	0.887852	0.626629	10.5721	8.74911	15.228	9.47856	0.827566	0.622443	SIT
Solyc01g066970	6.77971e-05	0.000532648	2.2495e-05	0.000145847	7.8565	6.4835	ND	2.03266	ND	0.551436			SlFPF1
Solyc01g088170	0.0612314	0.0640749	0.0737017	0.0574779	1.04644	0.779872	16.0879	16.6448	22.0971	14.6657	1.03462	0.663693	SlAO2
Solyc01g103940	0.0928507	0.0858141	0.0843035	0.0778354	0.924216	0.923276	86.0371	78.5622	102.54	105.683	0.839059	0.743376
Solyc01g108080	0.0161272	0.0202583	0.0090227	0.0135226	1.25616	1.49873	10.922	15.0008	6.80347	8.73179	1.37345	1.28343	AtABF3
Solyc02g071730	0.00553959	0.0231674	0.00232407	0.0103795	4.18216	4.46609	5.1242	32.1407	3.94065	11.6436	6.27234	2.95474	TAG1/AG
Solyc02g081670	0.00455696	0.0131369	0.00238517	0.00676517	2.88283	2.83634	1.57611	5.9908	1.30354	4.95512	3.801	3.80128	AN
Solyc02g083520	0.0326732	0.0455227	0.0146316	0.0268398	1.39327	1.83437	34.4628	52.4169	16.2307	25.2792	1.52097	1.78	SPGB
Solyc02g084850	0.103695	0.0364622	0.00410668	0.000288298	0.351628	0.0702023	2940.38	963.304	137.691	10.8155	0.327612	0.0785491	Le4
Solyc02g089200	0.0515112	0.119474	0.00955999	0.0626994	2.31939	6.55852	11.7004	70.3455	5.4631	26.2898	6.01223	4.81225	SlSEP2
Solyc02g090890	0.074786	0.0786402	0.0647758	0.0477664	1.05154	0.737412	74.1196	103.403	142.932	106.411	1.39508	0.744487	ZEP
Solyc03g007230	0.0487326	0.038909	0.0126693	0.010255	0.798418	0.809437	42.453	25.4907	10.1481	8.34957	0.600445	0.822772
Solyc03g007960	0.000899837	0.00254173	0.000312196	0.000350649	2.82466	1.12317	0.899123	2.35873	0.278556	0.456522	2.62337	1.63889	CHY2
Solyc03g063100	0.000143727	0.000227512	3.32631e-05	9.43788e-05	1.58295	2.83734	ND	0.428872	ND	0.349198			SFT
Solyc03g114830	0.00815783	0.0390577	0.00390017	0.0138836	4.78776	3.55973	3.00373	32.2202	1.44481	9.84789	10.7267	6.81605	SlFUL
Solyc03g114840	0.00838579	0.035237	0.00538897	0.0224659	4.20199	4.16888	5.14567	16.4892	2.27138	12.5303	3.20448	5.5166	SlSEP4
Solyc03g118160	0.00897821	0.0158785	0.00350403	0.00707691	1.76856	2.01965	3.73452	4.41036	1.40225	3.30938	1.18097	2.36005	FA
Solyc04g074500	0.0245642	0.0222448	0.0165878	0.0139765	0.905581	0.84258	26.7525	16.8852	32.7231	25.8504	0.817542	0.653189
Solyc05g015750	0.00753744	0.0547814	0.00336638	0.0201852	7.26791	5.9961	7.73441	50.0803	4.73323	22.5667	6.475	4.76772	SlSEP3
Solyc05g056620	0.0146235	0.0686277	0.00379024	0.0207836	4.69299	5.48345	1.70225	8.59644	0.701803	4.94836	5.05005	7.05092	SlAP1
Solyc06g036260	0.10866	0.144616	0.0964485	0.128698	1.33091	1.33437	110.868	139.337	122.215	192.449	1.25678	1.57468	CHY1
Solyc06g059970	0.0367761	0.0586073	0.00669014	0.0258382	1.59363	3.86213	21.6239	92.3859	12.4809	43.7873	4.2724	3.50834	SlPI/PI
Solyc06g073640	0.00262776	0.00433156	0.00198316	0.00257399	1.64838	1.29792	1.56242	2.21129	0.826537	2.55079	1.4153	3.08612	SlMYB33
Solyc06g074350	0.00319873	0.00250323	0.00212555	0.00178863	0.782571	0.84149	2.95531	1.75412	2.89321	1.58504	0.593549	0.547848	SP/TFL1
Solyc07g056570	0.0035868	0.010119	0.00310266	0.00664657	2.82117	2.14222	4.09112	8.88706	5.93322	8.98296	2.17228	1.51401	NOT
Solyc09g091660	0.0409421	0.0135827	0.0273199	0.0150641	0.331755	0.551399	10.0718	3.06473	7.94802	3.43471	0.304288	0.432147	SlABCG40
Solyc10g076410	0.00100563	0.000623345	0.000649084	0.000402948	0.619854	0.620795	18.8337	3.32948	31.1773	13.0064	0.176783	0.417175
Solyc10g078770	0.00887185	0.00197944	1.22716e-05	7.185e-06	0.223114	0.5855	98.0969	42.5567	ND	ND	0.433823		Le25
Solyc11g071620	0.115168	0.0646769	0.0546933	0.0349894	0.561586	0.639738	9.75908	7.35038	13.6415	5.40483	0.753184	0.396205	SlAO1
Solyc10g075090	0.536088	0.445865	0.279804	0.2079	0.831701	0.743023	1472.09	1235.59	342.202	254.42	0.839344	0.743479	Le16
Solyc06g083600	3.39017e-05	1.08658e-05	8.76836e-07	2.95797e-06	0.320508	-	0	0	0	0			SlABI3
Solyc09g009490	4.07051e-05	3.47456e-06	2.07162e-05	4.96447e-06	0.0853594	0.239642	0.227458	0	0	0			SlABI5
33 genes with different transcript levels based on RNA-seq were verified by qRT-PCR using the same bacth of total RNA for RNA-seq. Some of these genes analyzed by qRT-PCR are differentially expressed in p35S:HA-SlZFP2 lines and nontransgenic controls.Transcript levels by qRT-PCR were relative expression values normalized with SleIF4a6. Transcript levels from RNA-seq are normalized FPKM values.
