# Supplementary material for: Manipulation of flowering time and branching by overexpression of the tomato transcription factor SlZFP2
Source: Plant Biotechnol J. 2016 Jun 29;14(12):2310–21. doi: 10.1111/pbi.12584 (PMC5103233; doi:10.1111/pbi.12584)
Supplement: Supplementary file 4 — Table S3 Information of primers used in the study. [file PBI-14-2310-s001.xls]

## Sheet: Table S3
Table S3. Information of primers used in the study
Gene	PrimerID	Sequences	Size (bp)	Notes
SlZFP2	XP0028	GCTCTAGAGGCGCGCCGAGTTGAGTTCAACCCTACG	401	SlZFP2 RNAi construct; also used for quantification of endogenous SlZFP2 expression in p35S:SlZFP2 lines
	XP0029	CGCGGATCCATTTAAATAATCGCCCTTGAGTAGAATC
SlZFP2	XP0034	ATGTTCCAGATTACGCTCTCGAGATGAGTTATGAACCAAACACGG	610	p35S::HA-SlZFP2 overexpression construct
	XP0035	GCCACCATGGTTTACCCATACGATGTTCCAGATTACGCTCTCGAG
	XP0036	CGGGATCCAACATAATCGCCCTTGAGTAGA
SlZFP2	XP0319	CGCGGATCCAATCGTCGTCTTATCCTTCT	612	p35S::SlZFP2 overexpression construct
	XP0320	ACGCGTCGACTAAAATTACAACAATATCTTGAAGT
SlZFP2	XP0684	CGGGATCCATGAGTTATGAACCAAACACGGC	492	GST-SlZFP2 fusion protein expression in E.Coli
	XP0662	TTGCGGCCGCTTAAAGCCTTAATGACAAATCAAG
SFT/Solyc03g063100	XP1830	GGTACC ATGCCTAGAGAACGTGATCCT	534	SFT CDS
	XP2849	CCTCGCCCTTGCTCACCATCGCGGCCGCATCAGCAGATCTTCTACG
SFT promoter	XP2845	AAGCTTTACAATGTCAAAACTAGGAAAAAAT	2000	SFT promoter for pSFT::YFP-SFT construct
	XP1038	GGTACCGACGATGGTTGACGATAAACAAAATAAAAA
SFT promoter	XP1773	GGAAGCTTATGGATCACCCTCTACTAGGACTC	1800	SFT promoter for pSFT::GUS construct
	XP2070	CCCACTAGTGTTGACGATAAACAAAATAAAAAC
YFP	XP2843	GGTACCATGGTGAGCAAGGGCGAGG	700	YFP CDS
	XP2844	GGATCACGTTCTCTAGGCATTGCTCGAGATCTGAGTCCGG
NOS terminator	XP0045	GCGGGACTCTAATCATAAAAAC		genotyping of SlZFP2ox lines
35S promoter	XP0050	AAAGCAAGTGGATTGATGTGAT
HygR	XP0515	CTACACAGCCATCGGTCCAG	787	genotyping of HA-SlZFP2ox lines
	XP0516	CGTTATGTTTATCGGCACTTTG
BarR	XP0517	AAAGCCACGCACATTTAGGA	957	genotyping SlZFP2 RNAi lines
	XP0518	AGATACGCTGACACGCCAAG
SFT/Solyc03g063100	XP1294	CTAATCTCGTTAGCAATGTTTAGG	163	ChIP qPCR, promoter region
	XP1295	CCCACCTTTAATATTACTTTTATCT
SFT/Solyc03g063100	XP1334	CCAAGACCATCAATGGGAAT	142	ChIP qPCR, exon region
	XP1335	CAGCAGCAACAGGTAAACCA
SleIF4a6	XP0016	CAGCTTTTGCCACCAAAAAT	350	qRT- PCR
	XP0017	TCTGATCCATGTCTCCGTGA
SlZFP2/Solyc07006880	XP1171	TGAGCCCTAGTGGTCCGAGC	157	qRT- PCR
	XP1172	TGTCCAAAATCCTCTTGAACACTCT
SIT/Solyc01g009230	XP1173	CAACAAGGACGGTTTCCACT	247	qRT- PCR
	XP1174	ATCAGCAATGGGACGGTATC
SlFPF1/Solyc01g066970	XP1175	TAGTTGAGAACCCCGGTGAC	230	qRT- PCR
	XP1176	ACATGTGCATGGACTTGAGG
SlAO2/Solyc01g088170	XP1177	GCTTGAATCCAGCCATTGAT	234	qRT- PCR
	XP1178	GACACTAACTGCCAGCAGCA
Solyc01g103940	XP1179	GCTGATGTTTGGTCATGTGG	138	qRT- PCR
	XP1180	CTTGCAGAATTGGCAACAAA
ABF3/Solyc01g108080	XP1181	GATCCCCTGGAAACGATTTT	222	qRT- PCR
	XP1182	GCCACTTCAGCTTCCAACTC
TAG1/Solyc02g071730	XP1183	AGGAACATGATGGGTGAAGC	249	qRT- PCR
	XP1184	ATGAACTCCCTGGCATCAAG
AN/Solyc02g081670	XP1185	GTGCAGTTTGCTGAAGTGGA	222	qRT- PCR
	XP1186	CCCCTCCAACTCCAAATTCT
SPGB/Solyc02g083520	XP1187	GGGTTGTCCCTGAAACAGAA	250	qRT- PCR
	XP1188	TCAAAATGGAGCAGTTGACG
Le4/Solyc02g084850	XP1189	AAGACCAAATGCGCAAGACT	141	qRT- PCR
	XP1190	CATCCTCCGACGAGCTAGAG
SlSEP2/Solyc02g089200	XP1191	CACCAGGACACAAATGATGC	237	qRT- PCR
	XP1192	ATCGTACCCAATTTGCAAGG
SlZEP/HP-3/Solyc02g090890	XP1193	CTTTGGCAGCAAAGAAAAGG	254	qRT- PCR
	XP1194	CCACTGCTGGAGTGAACGTA
Solyc03g007230	XP1195	ACGTAGGCGATTGGATGAAC	203	qRT- PCR
	XP1196	ATCGATCCATGTGAACAGCA
CHY2/Solyc03g007960	XP1197	TCCGTCATAACCCGTTTCTC	239	qRT- PCR
	XP1198	GCCAACTGGCAGCTAAACTC
SFT/Solyc03g063100	XP1199	TCACTGGTTGGTCACCGATA	220	qRT- PCR
	XP1200	CAGCAGCAACAGGTAAACCA
SlFUL/Solyc03g114830	XP1201	CGATGCTGAAGTTGGACTCA	288	qRT- PCR
	XP1202	AGCAGAATCGAGCTGGTGTT
SlSEP4/Solyc03g114840	XP1203	GCACGTTAAGCTCGAAGGAC	284	qRT- PCR
	XP1204	GCAATCCAAGAGGCTGAAAG
FA/SlLFY/Solyc03g118160	XP1205	GGTGAAAAATGCCCTACGAA	269	qRT- PCR
	XP1206	AGCCACCAATGGCTTGTAAC
Solyc04g074500	XP1207	TGCGAGGATCTGTAATGCTG	237	qRT- PCR
	XP1208	ATAAGCAGGTGTCCCCACAG
SlSEP3/Solyc05g015750	XP1209	ACAGGCAAGTGACCTTTGCT	220	qRT- PCR
	XP1210	TTCCAGTGCTTCTCGTGTTG
SlAP1/Solyc05g056620	XP1211	CAGGAAAACTGGAGCTTGGA	294	qRT- PCR
	XP1212	GCCATTCACCTTGCTGTTCT
CHY1/Solyc06g036260	XP1213	TCTGTTGGTGCTGCTGTAGG	202	qRT- PCR
	XP1214	GCAATGAGGCCTTTATGGAA
SlPI/Solyc06g059970	XP1217	CAGTGCCAAGCAGTCTGAAA	215	qRT- PCR
	XP1218	TGCATTGGCTGAACTCGTAG
SlMYB33/Solyc06g073640	XP1219	CTTTGATTCAGTCCCCTCCA	240	qRT- PCR
	XP1220	CTAAACACCGATGCAGCAGA
SP/Solyc06g074350	XP1221	GGGTTGAAGTTCATGGTGGT	259	qRT- PCR
	XP1222	GGACACTGGTGCACTCGATA
SlABI3/Solyc06g083600	XP1223	CTGCGTCCACATCATTATCG	210	qRT- PCR
	XP1224	TCTGCTGGTTCTGTGATTGC
NOT/Solyc07g056570	XP1225	AATGCTTGGGAAGAAGCAGA	272	qRT- PCR
	XP1226	AACTTTTGGCCATGGTTCAG
FLC/Solyc07g066480	XP1227	CAATTCCCCCAAAAACATTG	277	qRT- PCR
	XP1228	CTGTTGCCCCAGAAGTGAAT
SlABI5/Solyc09g009490	XP1231	TGGATTCCCACAACAGTCAA	254	qRT- PCR
	XP1232	ATCATCCTCCTTTGCCTCCT
SlABCG40/Solyc09g091660	XP1233	TGCTGAAAATGGTCAAGCTG	258	qRT- PCR
	XP1234	ACCACTAACGCCCATCAAAG
Solyc10g076410	XP1235	TAGTGGGACCCTACCAGTGC	265	qRT- PCR
	XP1236	CCCACCGACTACGCTAAAAC
Le25/Solyc10g078770	XP1237	AGGAAAGGACGCAGCATCT	200	qRT- PCR
	XP1238	GCAGCTCCTTGTTTTTCAGC
SlAO1/Solyc11g071620	XP1243	GCTGTTGATTTGGGACAGGT	284	qRT- PCR
	XP1244	TTCACGTGCTGCTCTTATGG
Le16/Solyc10g075090	XP1247	TTGGCTCCTTGTCTCCCTTA	229	qRT- PCR
	XP1248	CAATCAGTGGAAGGGCTGAT
